# Supplementary material for: Transcriptional and Physiological Changes during Mycobacterium tuberculosis Reactivation from Non-replicating Persistence
Source: Front Microbiol. 2016 Aug 31;7:1346. doi: 10.3389/fmicb.2016.01346 (PMC5005354; doi:10.3389/fmicb.2016.01346)
Supplement: Supplementary Table 1 — Transcription factors and their target genes in M. tuberculosis. [file Table1.XLSX]

## Sheet: me
SI Table 1: Transcription factors (TF) and their target genes in M. tuberculosis
TF gene	Sources	Target genes
Rv1049	Peterson, Reiss et al. 2014	Rv0242c Rv0549c Rv0550c Rv0173 Rv0175 Rv0176 Rv1277 Rv1278 Rv0168 Rv0177 Rv0178 Rv0241c Rv1780 Rv2147c Rv0169 Rv0170 Rv0171 Rv0172 Rv0174
Rv0674	Peterson, Reiss et al. 2014	Rv0673 Rv0674 Rv0675 Rv0672
vapb40	Peterson, Reiss et al. 2014	Rv2596
sigH	Peterson, Reiss et al. 2014	Rv3913 Rv2703 Rv3914 Rv2467 Rv0350 Rv0989c Rv2710 Rv2465c Rv1874 Rv1223 Rv0354c Rv3056 Rv0252 Rv2699c Rv0351 Rv1469 Rv1221 Rv2308 Rv0352 Rv3222c Rv3206c Rv1073 Rv1875 Rv1645c Rv1470 Rv2700 Rv3223c Rv3221c Rv1535 Rv2711 Rv2466c Rv1646 Rv1338 Rv0250c Rv1472 Rv0992c Rv3055 Rv1336 Rv3054c Rv1224 Rv1335 Rv0384c Rv1334 Rv0355c Rv0990c Rv1337 Rv0251c Rv3463 Rv1471 Rv1072 Rv0353 Rv0385 Rv3205c Rv0991c
sigF	Peterson, Reiss et al. 2014	Rv2118c Rv0516c Rv0360c Rv3287c Rv0431 Rv0432 Rv0205 Rv0328 Rv0962c Rv0893c Rv0024 Rv1092c Rv0012 Rv0433 Rv0023 Rv0011c Rv0430 Rv0737 Rv0025
Rv1719	Peterson, Reiss et al. 2014	Rv0429c Rv3302c Rv3303c
Rv3557c	Peterson, Reiss et al. 2014	Rv3550 Rv3551 Rv3552 Rv3559c Rv3561 Rv3564 Rv3565 Rv3549c Rv3560c Rv3562 Rv3563
Rv0324	Peterson, Reiss et al. 2014	Rv3270 Rv3406 Rv3017c Rv3509c Rv3510c Rv0097 Rv0098 Rv0099 Rv0100 Rv0101 Rv0319 Rv3058c Rv3059 Rv3733c Rv3734c Rv0331 Rv1936 Rv1937 Rv2319c Rv2320c Rv2321c Rv2322c Rv2323c Rv1965 Rv1967 Rv1968 Rv1970 Rv1972 Rv1973 Rv1964 Rv1966 Rv1969 Rv1971 Rv0324 Rv0325 Rv0326 Rv0214 Rv1985c Rv1986 Rv2516c Rv2517c
Rv0494	Balazsi, Heath et al. 2008; Peterson, Reiss et al. 2014	Rv0176 Rv3094c Rv0178 Rv0175 Rv0169 Rv0170 Rv0494 Rv0167 Rv0177 Rv0174 Rv0572c Rv0172 Rv0171 Rv0173 Rv0168
whib5	Peterson, Reiss et al. 2014	Rv2080 Rv0069c Rv0070c Rv2409c Rv2410c Rv2411c Rv2796c Rv2797c Rv2798c Rv2799 Rv2800 Rv0029 Rv0030 Rv3492c Rv3494c Rv3495c Rv3496c Rv3497c Rv3498c Rv3499c Rv3500c Rv3501c
kstR	Balazsi, Heath et al. 2008; Peterson, Reiss et al. 2014	Rv3567c Rv3530c Rv3518c Rv3502c Rv1164 Rv1628c Rv3543c Rv3573c Rv2800 Rv3492c Rv3516 Rv3542c Rv3531c Rv3521 Rv3496c Rv1161 Rv3515c Rv3569c Rv3533c Rv3571 Rv3538 Rv3537 Rv1237 Rv0940c Rv1162 Rv2799 Rv1163 Rv1235 Rv1627c Rv3499c Rv3572 Rv3501c Rv3497c Rv0941c Rv3522 Rv1236 Rv3546 Rv3371 Rv0953c Rv1960c Rv3526 Rv3493c Rv3541c Rv3568c Rv0687 Rv3495c Rv1238 Rv3529c Rv3503c Rv3534c Rv3574 Rv3494c Rv353…
whiA	Peterson, Reiss et al. 2014	Rv0154c Rv0153c
Rv0135c	Peterson, Reiss et al. 2014	Rv3401
Rv2912c	Peterson, Reiss et al. 2014	Rv2913c
Rv2250c	Peterson, Reiss et al. 2014	Rv2750 Rv0252 Rv0253 Rv0196 Rv0197 Rv2751 Rv1145 Rv1146 Rv3267 Rv3268 Rv0137c Rv0138 Rv0139 Rv2250c
trcR	Peterson, Reiss et al. 2014	Rv1057 Rv1158c Rv1157c Rv1386 Rv1387 Rv0155 Rv0156 Rv1033c Rv2525c Rv0157 Rv1032c
ethR	Balazsi, Heath et al. 2008; Peterson, Reiss et al. 2014	Rv3854c Rv3855
Rv0691c	Peterson, Reiss et al. 2014	Rv0693 Rv0694 Rv0692
cmtR	Balazsi, Heath et al. 2008; Peterson, Reiss et al. 2014	Rv0077c Rv2360c Rv2362c Rv0078 Rv0070c Rv1993c Rv2361c Rv0069c Rv2363 Rv1994c Rv1986 Rv1985c
csoR	Balazsi, Heath et al. 2008; Peterson, Reiss et al. 2014	Rv0968 Rv3146 Rv0969 Rv3149 Rv0970 Rv3150
Rv1776c	Peterson, Reiss et al. 2014	Rv0408 Rv0409
Rv3050c	Peterson, Reiss et al. 2014	Rv0886
Rv1404	Balazsi, Heath et al. 2008; Peterson, Reiss et al. 2014	Rv1931c Rv2550c
Rv0023	Peterson, Reiss et al. 2014	Rv2932 Rv2933 Rv2934 Rv2935 Rv2936 Rv2937 Rv2938 Rv3492c Rv3493c Rv3498c Rv3500c Rv0167 Rv0168 Rv0169 Rv0170 Rv0171 Rv0172 Rv0174 Rv3148
Rv3095	Peterson, Reiss et al. 2014	Rv3094c Rv3095 Rv3093c
zur	Balazsi, Heath et al. 2008; Peterson, Reiss et al. 2014	Rv0283 Rv2795c Rv3230c Rv3229c Rv0106 Rv0233 Rv3616c Rv0289 Rv1872c Rv0290 Rv2060 Rv3614c Rv2794c Rv3215 Rv0288 Rv1198 Rv3846 Rv0292 Rv1195 Rv0232 Rv1386 Rv0282 Rv0291 Rv1196 Rv0281 Rv3021c Rv2384 Rv3019c Rv2056c Rv2057c Rv1387 Rv1929c Rv1847 Rv2359 Rv2358 Rv3615c Rv3612c Rv2059 Rv0286 Rv2793c Rv1928c Rv2058c Rv0287 Rv0285 Rv3613c Rv1870c Rv3020c Rv1857 Rv2055c Rv0284 Rv3022c Rv1871c Rv1945 Rv119…
Rv0678	Peterson, Reiss et al. 2014	Rv3570c Rv0848 Rv0849 Rv3567c Rv3569c Rv3571
Rv0238	Peterson, Reiss et al. 2014	Rv0242c Rv0243 Rv3139 Rv3140 Rv0241c
Rv0681	Peterson, Reiss et al. 2014	Rv3530c Rv3531c Rv3529c
Rv0767c	Peterson, Reiss et al. 2014	Rv0493c Rv0217c Rv0989c Rv2047c Rv2048c Rv0902c Rv0903c Rv2526 Rv2527 Rv0492c
Rv2011c	Peterson, Reiss et al. 2014	Rv2747 Rv0692 Rv0693 Rv0694 Rv0069c Rv0070c Rv0472c Rv0473 Rv2011c Rv2012 Rv1881c Rv3058c Rv3059 Rv3075c Rv3076
whiB3	Peterson, Reiss et al. 2014	Rv0168 Rv0169 Rv0170
Rv0273c	Peterson, Reiss et al. 2014	Rv0274 Rv3756c Rv3758c Rv3759c Rv3757c
Rv2506	Peterson, Reiss et al. 2014	Rv2499c Rv2500c Rv2501c Rv2502c Rv2503c Rv2505c Rv2498c Rv2504c Rv2506
tcrX	Peterson, Reiss et al. 2014	Rv0115 Rv1986 Rv0095c Rv0114
Rv3160c	Peterson, Reiss et al. 2014	Rv3161c Rv3160c
Rv0339c	Peterson, Reiss et al. 2014	Rv0342 Rv0343 Rv0341
Rv1353c	Peterson, Reiss et al. 2014	Rv2234 Rv2235 Rv1107c Rv1109c Rv1691 Rv1692 Rv2746c Rv2334 Rv2335 Rv3490 Rv3526 Rv3527 Rv3543c Rv3568c Rv3570c Rv0509 Rv1173 Rv1207 Rv1208 Rv1856c Rv1857 Rv1858 Rv2068c Rv3602c Rv3603c Rv3162c Rv3164c Rv3165c
Rv2034	Peterson, Reiss et al. 2014	Rv1193 Rv0537c Rv0538 Rv2432c Rv3488 Rv3922c Rv3923c Rv3924c Rv2034 Rv2035 Rv2036 Rv0576 Rv0577 Rv1625c Rv2505c Rv2506
Rv1460	Peterson, Reiss et al. 2014	Rv1462 Rv1464 Rv1465 Rv1466 Rv1460 Rv1461
Rv0067c	Peterson, Reiss et al. 2014	Rv0068
Rv0472c	Peterson, Reiss et al. 2014	Rv1094
Rv0081	Peterson, Reiss et al. 2014	Rv2549c Rv2550c Rv3180c Rv0081 Rv0082 Rv0083 Rv0084 Rv0085 Rv0086 Rv2592c Rv2593c Rv2594c Rv0087 Rv0293c Rv0331 Rv1936 Rv1937 Rv1938 Rv1939 Rv2319c Rv2323c Rv0413 Rv1965 Rv1967 Rv1968 Rv1970 Rv1972 Rv1973 Rv1460 Rv1461 Rv1462 Rv1463 Rv1964 Rv1966 Rv1969 Rv1971 Rv0351 Rv0352 Rv0353 Rv0467 Rv2724c Rv1192 Rv1435c Rv2147c Rv2150c Rv3547 Rv2034 Rv2035 Rv2036 Rv2516c Rv2517c Rv0168 Rv0169 Rv0170 Rv0171…
Rv2324	Peterson, Reiss et al. 2014	Rv2312 Rv2319c Rv2320c Rv2321c Rv2322c Rv2323c Rv2645 Rv2646
Rv0576	Peterson, Reiss et al. 2014	Rv0769 Rv0768 Rv1520 Rv2336 Rv0576 Rv0577
whiB6	Peterson, Reiss et al. 2014	Rv3873 Rv3880c Rv3881c Rv3872 Rv3778c Rv3779
Rv2887	Peterson, Reiss et al. 2014	Rv1563c Rv1564c Rv1565c Rv1562c
Rv3488	Peterson, Reiss et al. 2014	Rv1953
Rv0465c	Peterson, Reiss et al. 2014	Rv3140 Rv0464c Rv0465c Rv0466 Rv0928 Rv0929 Rv0930 Rv3139
blaI	Peterson, Reiss et al. 2014	Rv0525 Rv0526 Rv0527 Rv0528 Rv0524
Rv0302	Balazsi, Heath et al. 2008; Peterson, Reiss et al. 2014	Rv1511 Rv1513 Rv3795 Rv0264c Rv3794 Rv1512 Rv1522c Rv0263c
Rv1219c	Peterson, Reiss et al. 2014	Rv1217c Rv1218c Rv1219c Rv1249c Rv1250
Rv1990c	Peterson, Reiss et al. 2014	Rv2465c Rv2103c Rv2104c Rv2464c Rv2469c Rv2470 Rv2471 Rv3310
phoP	Peterson, Reiss et al. 2014	Rv2393 Rv1180 Rv1184c Rv3825c Rv0114 Rv0115 Rv0253 Rv2389c Rv2390c Rv0757 Rv1102c Rv1103c Rv0167 Rv0168 Rv0169 Rv0171
espR	Peterson, Reiss et al. 2014	Rv1478
argR	Balazsi, Heath et al. 2008; Peterson, Reiss et al. 2014	Rv1385 Rv1657 Rv2140c Rv1381 Rv1382 Rv2141c Rv1658 Rv1655 Rv1383 Rv1654 Rv1652 Rv1656 Rv1659 Rv1384 Rv1653
Rv1255c	Peterson, Reiss et al. 2014	Rv0769 Rv1255c Rv1256c Rv0768
whiB2	Peterson, Reiss et al. 2014	Rv3587c
dosR	Balazsi, Heath et al. 2008; Peterson, Reiss et al. 2014	Rv1737c Rv1734c Rv1657 Rv3131 Rv1996 Rv0083 Rv1036c Rv1997 Rv2007c Rv3130c Rv2421c Rv1738 Rv1655 Rv0571c Rv2626c Rv0572c Rv2623 Rv1733c Rv1654 Rv2028c Rv2301 Rv3132c Rv3127 Rv2029c Rv2030c Rv1656 Rv1813c Rv0573c Rv3133c Rv2004c Rv0082 Rv3134c Rv0081 Rv2031c Rv2032 Rv2005c Rv2628 Rv0570 Rv0574c Rv2006 Rv0080 Rv1653 Rv2627c Rv0079 Rv1736c
Rv0818	Peterson, Reiss et al. 2014	Rv0502 Rv1542c Rv3384c Rv3385c
Rv1773c	Peterson, Reiss et al. 2014	Rv1774 Rv1775 Rv1773c
vapb30	Peterson, Reiss et al. 2014	Rv0624
sigC	Balazsi, Heath et al. 2008; Peterson, Reiss et al. 2014	Rv0283 Rv2908c Rv3456c Rv0289 Rv0290 Rv3058c Rv0643c Rv0288 Rv0144 Rv3460c Rv1731 Rv3064c Rv3462c Rv2909c Rv0642c Rv0292 Rv3459c Rv0282 Rv0291 Rv0644c Rv3458c Rv0098 Rv3483c Rv2028c Rv3314c Rv3649 Rv0097 Rv2029c Rv3461c Rv3457c Rv2030c Rv0286 Rv3455c Rv0287 Rv0952 Rv0285 Rv2031c Rv0101 Rv0951 Rv3584 Rv0231 Rv3267 Rv0284 Rv2700 Rv0099 Rv0100 Rv1593c Rv3068c
Rv3249c	Peterson, Reiss et al. 2014	Rv0099 Rv3249c Rv3251c Rv3252c Rv0097 Rv0032 Rv0033 Rv0034 Rv0035
lsr2	Peterson, Reiss et al. 2014	Rv3111 Rv3112
Rv0047c	Peterson, Reiss et al. 2014	Rv0101 Rv0098 Rv1965 Rv1967 Rv1968 Rv1970 Rv1972 Rv1973 Rv1964 Rv1966 Rv1969 Rv1971
pknK	Balazsi, Heath et al. 2008	Rv1235 Rv1236 Rv1237 Rv1238 Rv1328 Rv1781c Rv2117
narL	Balazsi, Heath et al. 2008	Rv0525 Rv0526 Rv0527 Rv0528 Rv0529 Rv1676 Rv1677 Rv3547
ogt	Balazsi, Heath et al. 2008	Rv0673 Rv0674 Rv1316c Rv1317c
birA	Balazsi, Heath et al. 2008	Rv1176c Rv1568 Rv1589
furA	Balazsi, Heath et al. 2008	Rv1908c Rv1909c Rv1910c Rv1911c Rv1912c
cspA	Balazsi, Heath et al. 2008	Rv0006 Rv0007
lprd	Balazsi, Heath et al. 2008	Rv1343c
hrcA	Balazsi, Heath et al. 2008	Rv0440 Rv0989c Rv0990c Rv0991c Rv0992c Rv3417c Rv3418c
Rv1395	Balazsi, Heath et al. 2008	Rv0667 Rv0668 Rv1251c Rv1252c Rv1253 Rv1261c Rv1262c Rv1263 Rv1393c Rv1394c Rv1511 Rv2178c Rv2197c Rv2198c Rv2320c Rv2321c Rv2322c Rv2323c Rv2727c Rv2728c Rv2781c Rv2908c Rv2909c Rv3407 Rv3408 Rv3482c Rv3816c Rv3817 Rv1395
oxyS	Balazsi, Heath et al. 2008	Rv1907c Rv1908c Rv1909c Rv1910c Rv1911c Rv1912c Rv2428 Rv2429 Rv3913 Rv3914
embR	Balazsi, Heath et al. 2008	Rv3794 Rv3795
sigL	Balazsi, Heath et al. 2008	Rv0736 Rv1139c Rv1660 Rv2877c Rv2878c
cyp143	Balazsi, Heath et al. 2008	Rv0253 Rv0467 Rv0468 Rv1126c Rv1127c Rv1436 Rv1437 Rv1438 Rv1617 Rv2847c Rv2995c
crp	Balazsi, Heath et al. 2008	Rv0003 Rv0005 Rv0006 Rv0007 Rv0009 Rv0019c Rv0049 Rv0110 Rv0134 Rv0167 Rv0168 Rv0169 Rv0170 Rv0171 Rv0172 Rv0173 Rv0174 Rv0175 Rv0176 Rv0177 Rv0178 Rv0188 Rv0249c Rv0256c Rv0408 Rv0409 Rv0428c Rv0429c Rv0450c Rv0451c Rv0453 Rv0457c Rv0458 Rv0462 Rv0475 Rv0476 Rv0477 Rv0478 Rv0483 Rv0485 Rv0572c Rv0618 Rv0619 Rv0620 Rv0651 Rv0652 Rv0658c Rv0680c Rv0681 Rv0727c Rv0754 Rv0805 Rv0851c Rv0852 Rv0867c …
sigD	Balazsi, Heath et al. 2008	Rv1815 Rv1816 Rv1881c Rv1882c Rv1883c Rv1884c Rv1885c Rv1886c Rv3413c Rv3414c
sigE	Balazsi, Heath et al. 2008	Rv0251c Rv0252 Rv0467 Rv0468 Rv0563 Rv0980c Rv0981 Rv0982 Rv0983 Rv0984 Rv1019 Rv1057 Rv1069c Rv1070c Rv1071c Rv1072 Rv1073 Rv1126c Rv1127c Rv1130 Rv1131 Rv1329c Rv1330c Rv1503c Rv1504c Rv1505c Rv1506c Rv2052c Rv2053c Rv2054 Rv2441c Rv2442c Rv2443 Rv2710 Rv2711 Rv2743c Rv2744c Rv2745c Rv3539
lrpA	Balazsi, Heath et al. 2008	Rv0033 Rv0034 Rv0035 Rv0069c Rv0070c Rv0189c Rv0672 Rv0673 Rv0674 Rv0884c Rv1280c Rv1281c Rv1282c Rv1283c Rv1558 Rv1559 Rv1640c Rv1826 Rv1832 Rv2210c Rv2211c Rv2563 Rv2564 Rv2987c Rv2988c Rv2995c Rv2996c Rv3001c Rv3002c Rv3003c Rv3080c Rv3291c Rv3360 Rv3665c Rv3710 Rv3858c Rv3859c
kdpE	Balazsi, Heath et al. 2008	Rv1030 Rv1031
smtB	Balazsi, Heath et al. 2008	Rv2359
mce2R	Balazsi, Heath et al. 2008	Rv0860 Rv1074c
Rv1931c	Balazsi, Heath et al. 2008	Rv1097c Rv1098c Rv1099c Rv1404 Rv1445c Rv1446c Rv1447c Rv1931c Rv3846
regX3	Balazsi, Heath et al. 2008	Rv0073 Rv0490 Rv0491 Rv0820 Rv0821c Rv0930 Rv0933 Rv0934 Rv0935 Rv0936 Rv0938 Rv0939 Rv0986 Rv0987 Rv0988 Rv1280c Rv1281c Rv1678 Rv1679 Rv1680 Rv2366c Rv2367c Rv2368c
higA	Balazsi, Heath et al. 2008	Rv1956 Rv1957
Rv3334	Balazsi, Heath et al. 2008	Rv0968 Rv0969 Rv0970
Rv0485	Balazsi, Heath et al. 2008	Rv1018c Rv1691 Rv1692 Rv3332 Rv3436c
Rv1985c	Balazsi, Heath et al. 2008	Rv0002 Rv0003
ideR	Balazsi, Heath et al. 2008	Rv0003 Rv0105c Rv0106 Rv0112 Rv0113 Rv0114 Rv0115 Rv0282 Rv0283 Rv0284 Rv0285 Rv0286 Rv0287 Rv0288 Rv0289 Rv0290 Rv0291 Rv0292 Rv0338c Rv0450c Rv0451c Rv0452 Rv0481c Rv0482 Rv0524 Rv0525 Rv0526 Rv0527 Rv0528 Rv0529 Rv0669c Rv0670 Rv1106c Rv1342c Rv1343c Rv1344 Rv1345 Rv1346 Rv1347c Rv1348 Rv1349 Rv1519 Rv1520 Rv1843c Rv1844c Rv1845c Rv1846c Rv1847 Rv1876 Rv1934c Rv1935c Rv1936 Rv1937 Rv2033c Rv20…
dnaA	Balazsi, Heath et al. 2008	Rv0002 Rv0003 Rv3396c Rv3411c
Rv3575c	Balazsi, Heath et al. 2008	Rv0070c Rv0772 Rv0777 Rv0780 Rv0781 Rv0782 Rv0803 Rv0808 Rv0809 Rv0956 Rv0957 Rv1017c Rv1826 Rv1832 Rv2139 Rv2211c Rv2919c Rv2920c Rv3274c Rv3275c Rv3276c Rv3396c Rv3411c Rv3575c
lexA	Balazsi, Heath et al. 2008; Smollett, Smith et al. 2012;	Rv0054 Rv0057 Rv0059 Rv0060 Rv0071 Rv0336 Rv0515 Rv1000c Rv1420 Rv1633 Rv1634 Rv1697 Rv1698 Rv1702c Rv2100 Rv2343c Rv2344c Rv2579 Rv2593c Rv2594c Rv2703 Rv2719c Rv2720 Rv2737c Rv3074 Rv3370c Rv3395c Rv3776
nadR	Balazsi, Heath et al. 2008	Rv0574c Rv1594 Rv1595 Rv1596
hspR	Balazsi, Heath et al. 2008	Rv0251c Rv0252 Rv0350 Rv0351 Rv0352 Rv0353 Rv0384c Rv0385
clgR	Estorninho, Smith et al. 2010	Rv2460c Rv0250c Rv0384c Rv0782 Rv2461c Rv2745c Rv3269 Rv2744c Rv2743c Rv1043c Rv0249c Rv0251c Rv3596
mprA	Balazsi, Heath et al. 2008; He, Hovey et al. 2006	Rv1343c Rv1310 Rv3633 Rv2710 Rv3155 Rv2625c Rv0169 Rv2393 Rv1811 Rv3093c Rv3617 Rv2933 Rv1195 Rv0695 Rv2629 Rv3601c Rv2626c Rv1342c Rv0936 Rv0569 Rv0042c Rv2396 Rv2485c Rv3149 Rv1806 Rv2782c Rv2931 Rv2600 Rv3354 Rv3137 Rv2029c Rv1308 Rv1305 Rv1131 Rv2630 Rv1813c Rv1361c Rv1304 Rv2940c Rv2938 Rv2225 Rv2005c Rv0465c Rv2705c Rv1592c Rv3862c Rv2628 Rv0483 Rv3157 Rv0174 Rv3600c Rv2392 Rv0172 Rv1307 Rv…
References:
Balazsi, G., A. P. Heath, L. Shi and M. L. Gennaro (2008). "The temporal response of the Mycobacterium tuberculosis gene regulatory network during growth arrest." Mol Syst Biol 4.
He, H., R. Hovey, J. Kane, V. Singh and T. C. Zahrt (2006). "MprAB is a stress-responsive two-component system that directly regulates expression of sigma factors SigB and SigE in Mycobacterium tuberculosis." J Bacteriol 188(6): 2134-2143.
Smollett, K. L., K. M. Smith, C. Kahramanoglou, K. B. Arnvig, R. S. Buxton and E. O. Davis (2012). "Global analysis of the regulon of the transcriptional repressor LexA, a key component of SOS response in Mycobacterium tuberculosis." J Biol Chem 287(26): 22004-22014.
Peterson, E. J. R., D. J. Reiss, S. Turkarslan, K. J. Minch, T. Rustad, C. L. Plaisier, W. J. R. Longabaugh, D. R. Sherman and N. S. Baliga (2014). "A high-resolution network model for global gene regulation in Mycobacterium tuberculosis." Nucleic Acids Research 42(18): 11291-11303.
