# Supplementary material for: Transcriptional and Physiological Changes during Mycobacterium tuberculosis Reactivation from Non-replicating Persistence
Source: Front Microbiol. 2016 Aug 31;7:1346. doi: 10.3389/fmicb.2016.01346 (PMC5005354; doi:10.3389/fmicb.2016.01346)
Supplement: Supplementary Table 2 — Changes in the expression of M. tuberculosis genes in the reaeration lag phase. [file Table2.xlsx]

## Sheet: Sheet1
Table 2: Changes in the expression of M. tuberculosis genes in the reaeration lag phase
Up-regulation between D1 and D0					Down-regulation between D1 and D0
Gene ID	Fold change (D1/D0)	Log2 (D1/D0)	p value		Gene ID	Fold change (D1/D0)	Log2(D1/D0)	p value
Rv0722	30.5435	4.93279	1.10129e-05		Rv2624c	0.0196595	-5.66863	3.04584e-10
Rv3377c	17.908	4.16253	5.47438e-09		Rv3129	0.027076	-5.20684	1.17991e-13
Rv0288	15.5918	3.96272	9.79336e-13		Rv2623	0.0279789	-5.15952	5.31852e-20
Rv3427c	12.8003	3.6781	1.81682e-11		Rv0679c	0.0295695	-5.07975	3.02562e-15
Rv2985	12.2508	3.6148	1.78694e-07		Rv1739c	0.0370088	-4.75599	1.63181e-09
Rv3648c	11.9257	3.576	1.65259e-11		Rv3132c	0.0454801	-4.45862	3.42431e-09
Rv1572c	11.454	3.51779	1.11174e-11		Rv2914c	0.0471176	-4.40759	2.53917e-16
Rv0406c	10.1019	3.33655	4.26537e-10		Rv2033c	0.0497995	-4.32773	9.04023e-16
Rv1933c	10.0749	3.33269	3.46548e-06		Rv2781c	0.0499834	-4.32241	1.32839e-09
Rv1182	9.93633	3.31271	1.27645e-09		Rv3358	0.0521922	-4.26002	4.52152e-12
Rv1934c	9.81387	3.29482	3.67805e-10		Rv0619	0.054339	-4.20187	6.38678e-07
Rv3428c	8.40608	3.07143	2.06653e-09		Rv2911	0.0634821	-3.97751	6.18613e-13
Rv1186c	8.33982	3.06002	6.26302e-09		Rv2009	0.0650782	-3.94168	2.4771e-10
Rv2943	8.26971	3.04784	4.52909e-09		Rv2010	0.0702305	-3.83176	7.66643e-14
Rv3424c	8.14448	3.02582	9.77994e-06		Rv1284	0.0710287	-3.81545	4.9691e-14
Rv3374	8.08344	3.01497	0.0734803		Rv1990c	0.0738171	-3.7599	1.10205e-10
Rv2375	7.92043	2.98558	2.34462e-05		Rv3130c	0.0760771	-3.71639	1.32714e-12
Rv0653c	7.72776	2.95005	5.06888e-05		Rv0680c	0.0762493	-3.71313	7.15602e-13
Rv3810	7.64384	2.9343	4.72377e-06		Rv1892	0.0768128	-3.70251	6.13984e-14
Rv2933	7.50249	2.90737	1.99149e-08		Rv2151c	0.0770255	-3.69852	2.73849e-12
Rv3190A	7.48252	2.90352	2.80772e-08		Rv0750	0.0776351	-3.68715	1.42772e-12
Rv2274A	7.44422	2.89612	1.13098e-07		Rv0675	0.0785392	-3.67044	1.16582e-11
Rv1313c	7.28155	2.86425	1.80293e-06		Rv1893	0.0806626	-3.63196	1.01189e-12
Rv2591	7.25389	2.85875	7.04502e-08		Rv1998c	0.0827705	-3.59474	1.05125e-11
Rv0893c	7.17333	2.84264	1.06196e-08		Rv2626c	0.0879507	-3.50716	8.8814e-13
Rv3376	7.15429	2.83881	4.43489e-08		Rv3080c	0.0885624	-3.49716	1.57262e-11
Rv2568c	7.0955	2.82691	5.83442e-08		Rv1896c	0.0885653	-3.49711	8.97017e-11
Rv0612	7.06279	2.82024	1.41227e-08		Rv2627c	0.0960346	-3.3803	5.13534e-12
Rv2932	7.01935	2.81134	4.294e-08		Rv2006	0.0969209	-3.36705	0.000123441
Rv3486	6.96841	2.80083	0.000811319		Rv0189c	0.0972298	-3.36246	7.95121e-08
Rv2046	6.87232	2.7808	5.46612e-08		Rv2086	0.0977214	-3.35518	3.56011e-11
Rv0894	6.87171	2.78067	8.24223e-08		Rv2798c	0.0999567	-3.32255	5.66907e-12
Rv1611	6.82422	2.77066	2.02997e-08		Rv0968	0.100273	-3.318	9.95427e-12
Rv1678	6.79674	2.76484	2.68693e-07		Rv3834c	0.103638	-3.27037	2.76151e-10
Rv3798	6.76724	2.75857	3.51849e-06		Rv2782c	0.10817	-3.20862	9.69433e-10
Rv3423c	6.73853	2.75243	2.75745e-08		Rv1996	0.109298	-3.19366	8.33867e-11
Rv0512	6.69646	2.7434	4.42026e-08		Rv0186	0.112714	-3.14927	0.000551375
Rv1199c	6.65867	2.73523	2.07124e-06		Rv3257c	0.113577	-3.13825	1.21333e-09
Rv1612	6.64516	2.7323	4.3654e-08		Rv0807	0.114539	-3.12609	4.27317e-05
Rv2788	6.62512	2.72795	1.3965e-06		Rv2036	0.116467	-3.10201	1.016e-09
Rv2277c	6.57227	2.71639	7.10493e-08		Rv1804c	0.117263	-3.09218	1.49199e-08
Rv0285	6.48032	2.69607	3.1394e-05		Rv0329c	0.118473	-3.07737	2.21766e-09
Rv2946c	6.43037	2.6849	1.78008e-07		Rv0636	0.119579	-3.06396	1.71175e-09
Rv1094	6.41142	2.68064	1.37254e-07		Rv1816	0.119731	-3.06213	5.37342e-08
Rv3372A	6.41099	2.68055	0.0319614		Rv1989c	0.122627	-3.02765	3.91103e-09
Rv0343	6.32978	2.66216	4.08912e-07		Rv2625c	0.123417	-3.01838	3.53142e-09
Rv1632c	6.19959	2.63217	9.49629e-07		Rv2633c	0.124525	-3.00549	2.90829e-10
Rv1684	6.15601	2.622	4.74721e-07		Rv1954c	0.127287	-2.97385	4.16185e-06
Rv1183	6.13425	2.61689	9.96443e-06		Rv0141c	0.130673	-2.93597	4.4214e-07
Rv0695	6.07554	2.60301	7.93017e-08		Rv2787	0.131747	-2.92416	5.67515e-08
Rv2473	6.06425	2.60033	2.80509e-07		Rv1891	0.132871	-2.9119	7.3692e-10
Rv3874	6.0222	2.59029	1.49416e-07		Rv3098A	0.134536	-2.89393	1.54811e-07
Rv1261c	6.00984	2.58733	1.04718e-07		Rv0827c	0.140309	-2.83332	1.85584e-09
Rv2858c	5.91508	2.5644	2.75835e-07		Rv2629	0.140845	-2.82782	9.58362e-09
Rv2512c	5.91392	2.56412	2.36464e-06		Rv3528c	0.141091	-2.82531	1.53676e-08
Rv2832c	5.91219	2.56369	9.82989e-07		Rv1162	0.143598	-2.7999	0.000261147
Rv3861	5.84643	2.54755	5.8493e-07		Rv0967	0.144249	-2.79336	1.5962e-07
Rv2792c	5.82817	2.54304	2.00018e-06		Rv0326	0.144886	-2.78701	2.06519e-08
Rv3804c	5.8259	2.54248	3.71288e-07		Rv1954A	0.145233	-2.78356	6.99796e-08
Rv1132	5.74709	2.52283	0.00125818		Rv0881	0.148956	-2.74704	5.20114e-09
Rv2055c	5.70484	2.51219	5.69691e-07		Rv2757c	0.149504	-2.74174	0.13017
Rv3136A	5.62743	2.49248	0.000128152		Rv2559c	0.150534	-2.73184	1.99516e-07
Rv1362c	5.62727	2.49244	2.75785e-07		Rv2632c	0.154355	-2.69567	8.38712e-08
Rv1067c	5.62551	2.49198	1.48774e-06		Rv1169c	0.156395	-2.67674	1.36491e-08
Rv1717	5.60511	2.48674	0.0100724		Rv1999c	0.156574	-2.67509	2.15943e-08
Rv3023c	5.60311	2.48623	2.11872e-06		Rv0848	0.158703	-2.6556	1.34674e-08
Rv0511	5.56316	2.4759	3.04682e-07		Rv0740	0.159482	-2.64853	2.82199e-08
Rv2998A	5.51124	2.46238	2.9521e-07		Rv0374c	0.159928	-2.64451	3.50519e-06
Rv3225c	5.50951	2.46192	1.07936e-05		Rv3575c	0.161348	-2.63175	4.37145e-08
Rv3333c	5.48481	2.45544	1.47244e-06		Rv3133c	0.1637	-2.61087	2.60615e-08
Rv2191	5.43927	2.44341	2.44578e-06		Rv0100	0.163887	-2.60923	4.57469e-08
Rv3115	5.43834	2.44317	2.96384e-06		Rv0794c	0.164715	-2.60196	1.25722e-07
Rv0698	5.42709	2.44018	5.32211e-07		Rv1734c	0.165841	-2.59213	0.000324008
Rv0165c	5.42397	2.43935	0.000173478		Rv3271c	0.166522	-2.58622	0.000173924
Rv2964B	5.39091	2.43053	4.74289e-07		Rv2518c	0.16826	-2.57124	2.13841e-07
Rv3259	5.35137	2.41991	7.72783e-06		Rv0737	0.168578	-2.56851	1.33785e-05
Rv3699	5.23215	2.3874	8.81436e-07		Rv2008c	0.17067	-2.55072	3.76613e-07
Rv0857	5.23212	2.3874	1.97372e-06		Rv3269	0.171944	-2.53999	1.21529e-05
Rv2949c	5.21986	2.38401	6.61523e-07		Rv0530	0.172075	-2.53889	4.27481e-06
Rv0866	5.1797	2.37287	1.36142e-05		Rv2698	0.173239	-2.52917	2.16785e-05
Rv3845	5.14728	2.36381	1.41243e-06		Rv2622	0.174907	-2.51534	6.83044e-08
Rv1185c	5.14326	2.36268	0.000207591		Rv2847c	0.177301	-2.49573	9.60874e-08
Rv0235c	5.12885	2.35863	3.76293e-06		Rv2031c	0.178144	-2.48889	1.75603e-07
Rv0706	5.12661	2.358	1.38843e-06		Rv2660c	0.180441	-2.4704	6.08005e-06
Rv0010c	5.10795	2.35275	0.000200348		Rv0972c	0.18089	-2.46681	2.62429e-07
Rv1486c	5.09806	2.34995	2.45908e-06		Rv2002	0.180965	-2.46622	2.98255e-07
Rv1677	5.09776	2.34986	6.89707e-05		Rv2037c	0.181101	-2.46514	1.43832e-07
Rv1243c	5.05892	2.33883	1.1566e-06		Rv3683	0.181318	-2.46341	5.99745e-07
Rv0225	5.05531	2.3378	8.11566e-07		Rv3214	0.181916	-2.45866	4.12265e-07
Rv2509	4.95228	2.30809	2.90003e-06		Rv3570c	0.184594	-2.43757	5.30768e-07
Rv2856A	4.929	2.30129	1.27423e-06		Rv2466c	0.1853	-2.43206	2.32554e-07
Rv0435c	4.9108	2.29596	9.29444e-06		Rv2571c	0.186432	-2.42328	4.05348e-07
Rv3373	4.85718	2.28012	3.74055e-05		Rv1867	0.186545	-2.4224	2.20264e-07
Rv3199c	4.83039	2.27214	1.40936e-05		Rv1922	0.187435	-2.41554	5.22752e-07
Rv0937c	4.82573	2.27075	6.64741e-06		Rv0635	0.187805	-2.41269	2.33881e-07
Rv2056c	4.79368	2.26113	0.000109968		Rv2029c	0.190471	-2.39235	1.12344e-06
Rv1507c	4.77326	2.25497	2.85131e-06		Rv2051c	0.190477	-2.39231	0.000108467
Rv2954c	4.7512	2.24829	8.6959e-06		Rv0299	0.191609	-2.38376	2.4689e-06
Rv1131	4.74134	2.24529	3.33588e-06		Rv2779c	0.192508	-2.37701	5.274e-07
Rv1329c	4.73491	2.24334	5.39023e-06		Rv0325	0.195648	-2.35367	0.000636398
Rv2975A	4.68848	2.22912	6.24053e-06		Rv2619c	0.195967	-2.35131	3.60003e-07
Rv0772	4.68551	2.22821	3.43839e-06		Rv2664	0.201655	-2.31004	7.8909e-06
Rv0701	4.67583	2.22522	2.56548e-06		Rv2391	0.202346	-2.30511	7.46271e-07
Rv2162c	4.65943	2.22015	5.08764e-06		Rv3042c	0.204193	-2.292	1.71725e-06
Rv0011c	4.65525	2.21886	8.60944e-06		Rv0751c	0.205358	-2.28378	6.06435e-07
Rv1181	4.6329	2.21192	5.75819e-06		Rv1257c	0.20541	-2.28342	2.14935e-06
Rv1702c	4.6137	2.20592	1.64893e-05		Rv0674	0.207002	-2.27228	1.04562e-05
Rv0781	4.60202	2.20227	0.00235263		Rv0788	0.208202	-2.26394	5.50276e-06
Rv3430c	4.59421	2.19982	0.000224312		Rv0570	0.209649	-2.25395	1.51436e-06
Rv1483	4.59353	2.1996	4.76177e-06		Rv0752c	0.209937	-2.25197	2.52678e-05
Rv0882	4.55475	2.18737	1.79103e-05		Rv2657c	0.210311	-2.24941	2.68579e-06
Rv0451c	4.55223	2.18657	7.2909e-06		Rv3039c	0.210391	-2.24886	1.47666e-05
Rv1293	4.54443	2.1841	6.82621e-06		Rv2007c	0.215896	-2.21159	3.91685e-06
Rv3159c	4.53271	2.18037	2.9483e-05		Rv3516	0.216058	-2.21051	3.12523e-05
Rv2856B	4.52922	2.17926	3.92525e-06		Rv2034	0.217469	-2.20112	0.000252225
Rv1388	4.52467	2.17781	4.47258e-06		Rv3098B	0.219868	-2.18529	1.9875e-06
Rv1662	4.49965	2.16981	0.000301122		Rv2030c	0.220882	-2.17865	5.06888e-06
Rv2429	4.46544	2.1588	0.00031453		Rv2035	0.22167	-2.17351	2.42621e-05
Rv1195	4.45734	2.15618	0.000325273		Rv1427c	0.222385	-2.16887	6.84867e-06
Rv0718	4.43663	2.14946	6.92837e-06		Rv0571c	0.22347	-2.16185	3.76293e-06
Rv0401	4.43403	2.14862	1.81031e-05		Rv1488	0.225687	-2.1476	9.08796e-06
Rv3713	4.41368	2.14198	1.16261e-05		Rv1622c	0.22577	-2.14707	0.000104916
Rv1047	4.40973	2.14069	3.69269e-05		Rv0607	0.226518	-2.1423	3.36122e-06
Rv2666	4.40006	2.13752	8.94366e-06		Rv3573c	0.226952	-2.13954	5.63841e-06
Rv0797	4.385	2.13258	2.09606e-05		Rv3357	0.227468	-2.13626	0.00125131
Rv1027c	4.35	2.12101	7.7754e-05		Rv2152c	0.229355	-2.12434	4.21401e-06
Rv1695	4.34698	2.12001	0.000380749		Rv3335c	0.229454	-2.12372	3.66405e-06
Rv0930	4.32922	2.11411	0.00600668		Rv0969	0.230385	-2.11788	1.25007e-05
Rv3320c	4.31636	2.10982	1.47623e-05		Rv3729	0.230532	-2.11696	9.72606e-05
Rv0002	4.29617	2.10305	1.5134e-05		Rv1811	0.231879	-2.10856	2.46617e-05
Rv3029c	4.29539	2.10279	1.02869e-05		Rv2038c	0.232848	-2.10254	7.04846e-05
Rv1271c	4.22913	2.08036	3.62034e-05		Rv0292	0.23309	-2.10104	5.33558e-05
Rv3511	4.16746	2.05917	0.00157933		Rv1735c	0.233552	-2.09818	2.33465e-05
Rv0380c	4.16064	2.05681	5.95156e-05		Rv0115	0.233993	-2.09547	6.40508e-06
Rv3342	4.14325	2.05076	9.11702e-06		Rv1741	0.234846	-2.09021	0.00396297
Rv2951c	4.13829	2.04903	2.65054e-05		Rv3414c	0.236541	-2.07984	7.15354e-06
Rv2451	4.13523	2.04797	0.000624356		Rv1967	0.237739	-2.07255	0.000320747
Rv0510	4.13474	2.0478	5.82393e-05		Rv1839c	0.239377	-2.06265	6.36282e-06
Rv0892	4.11079	2.03942	2.54854e-05		Rv1101c	0.240886	-2.05358	3.38215e-05
Rv1507A	4.10603	2.03774	0.000294609		Rv2077c	0.241318	-2.05099	7.42975e-06
Rv1028A	4.10571	2.03763	0.00435686		Rv1966	0.245966	-2.02347	0.000161605
Rv0393	4.0965	2.03439	0.000473398		Rv2915c	0.246721	-2.01905	9.74944e-06
Rv1179c	4.09216	2.03286	0.0202227		Rv2360c	0.247356	-2.01534	2.30498e-05
Rv2103c	4.07816	2.02792	3.10977e-05		Rv1952	0.249422	-2.00334	0.000104998
Rv1304	4.06167	2.02207	0.000772125		Rv3070	0.249522	-2.00276	0.000901952
Rv0397	4.03818	2.01371	2.53474e-05		Rv3061c	0.249627	-2.00216	3.4723e-05
Rv1184c	4.0173	2.00623	6.73641e-05		Rv1722	0.251232	-1.99291	1.17321e-05
Rv3395A	4.01645	2.00592	6.59983e-05		Rv3095	0.251321	-1.9924	4.22563e-05
Rv3191c	4.01317	2.00474	0.000296309		Rv2692	0.253215	-1.98156	7.19143e-05
Rv3372	4.00889	2.0032	0.000188238		Rv1190	0.253239	-1.98143	4.2828e-05
Rv3153	3.99185	1.99706	0.000447972		Rv2708c	0.25616	-1.96488	5.2733e-05
Rv0513	3.99069	1.99664	6.3261e-05		Rv0851c	0.256781	-1.96139	2.32725e-05
Rv3875	3.9876	1.99552	2.62132e-05		Rv3535c	0.257626	-1.95665	0.000232893
Rv1613	3.97818	1.99211	2.36948e-05		Rv3082c	0.257983	-1.95465	2.55718e-05
Rv2987c	3.95149	1.9824	0.000791513		Rv2797c	0.258345	-1.95263	2.14618e-05
Rv1349	3.94773	1.98102	6.60974e-05		Rv0231	0.259034	-1.94879	4.35725e-05
Rv0786c	3.9475	1.98094	2.13584e-05		Rv0383c	0.262863	-1.92762	6.89654e-05
Rv0015c	3.9401	1.97823	8.64969e-05		Rv0916c	0.263305	-1.9252	0.000355078
Rv0614	3.93954	1.97803	0.000108163		Rv1838c	0.264827	-1.91688	0.000208584
Rv1123c	3.92514	1.97274	9.77347e-05		Rv2586c	0.26744	-1.90271	0.00227388
Rv1608c	3.92351	1.97214	5.61602e-05		Rv1735Ac	0.267442	-1.9027	2.26944e-05
Rv3379c	3.90443	1.96511	8.0458e-05		Rv3831	0.268983	-1.89441	0.000178346
Rv2931	3.90305	1.9646	8.72869e-05		Rv0873	0.270541	-1.88608	5.14397e-05
Rv1713	3.89993	1.96345	0.000131206		Rv3382c	0.271117	-1.88301	6.79297e-05
Rv3764c	3.89024	1.95986	0.000346229		Rv1992c	0.271268	-1.88221	0.000364538
Rv1517	3.87825	1.9554	5.44781e-05		Rv2021c	0.272188	-1.87732	0.000179759
Rv1696	3.876	1.95457	6.6546e-05		Rv2314c	0.272384	-1.87629	4.73641e-05
Rv2025c	3.86365	1.94996	2.96498e-05		Rv2641	0.274539	-1.86492	0.00108172
Rv2986c	3.85942	1.94838	4.36708e-05		Rv2226	0.274755	-1.86378	0.000227945
Rv3508	3.8247	1.93535	6.06004e-05		Rv1815	0.274778	-1.86366	7.88365e-05
Rv1361c	3.79852	1.92544	0.000239691		Rv3242c	0.274963	-1.86269	7.72565e-05
Rv2908c	3.79675	1.92477	0.00136736		Rv1984A	0.275197	-1.86146	4.70225e-05
Rv0696	3.7774	1.91739	0.000102328		Rv0686	0.276009	-1.85721	6.56224e-05
Rv3281	3.77326	1.91581	0.000325067		Rv2039c	0.276146	-1.8565	0.000522753
Rv3698	3.73437	1.90086	4.5307e-05		Rv3055	0.276665	-1.85379	0.000181041
Rv0923c	3.70232	1.88843	0.004371		Rv3803c	0.276749	-1.85335	8.6427e-05
Rv0783c	3.69522	1.88566	0.000108207		Rv1074c	0.276894	-1.8526	0.000190121
Rv0694	3.68311	1.88093	6.84163e-05		Rv3352c	0.277072	-1.85167	0.00180065
Rv1066	3.68001	1.87971	8.1264e-05		Rv3268	0.277416	-1.84988	7.97826e-05
Rv1686c	3.67497	1.87773	0.0001169		Rv0849	0.277456	-1.84967	5.80278e-05
Rv2061c	3.64248	1.86492	0.000133315		Rv0501	0.278251	-1.84554	0.000181309
Rv2831	3.63526	1.86206	7.53392e-05		Rv0971c	0.279074	-1.84128	0.000181854
Rv2736c	3.63143	1.86054	0.00519099		Rv1093	0.279228	-1.84048	9.34607e-05
Rv1711	3.61498	1.85399	6.79308e-05		Rv1494	0.279311	-1.84006	0.0476442
Rv1305	3.60416	1.84966	0.0111437		Rv0611c	0.279343	-1.83989	0.000192537
Rv0397A	3.60279	1.84911	0.000139734		Rv2921c	0.281889	-1.8268	7.6441e-05
Rv0980c	3.59194	1.84476	0.0080252		Rv0998	0.283651	-1.81781	0.000503381
Rv3844	3.58998	1.84398	9.00353e-05		Rv3444c	0.283794	-1.81708	0.00407407
Rv3760	3.57151	1.83653	8.56824e-05		Rv2085	0.284342	-1.8143	0.00147218
Rv1548c	3.55294	1.82902	0.000571601		Rv2706c	0.28554	-1.80824	0.0705341
Rv1932	3.55118	1.8283	0.000184735		Rv0300	0.285546	-1.8082	0.000940225
Rv0693	3.54245	1.82475	9.48122e-05		Rv3532	0.286958	-1.80109	0.000117415
Rv0577	3.53386	1.82125	0.000219257		Rv2712c	0.28729	-1.79942	0.00443477
Rv1083	3.53015	1.81973	0.0025749		Rv3684	0.288512	-1.7933	0.000492335
Rv3151	3.52517	1.81769	0.000140149		Rv2017	0.288979	-1.79096	8.62151e-05
Rv2609c	3.52011	1.81562	0.00014254		Rv2726c	0.289911	-1.78632	7.32905e-05
Rv1036c	3.50108	1.8078	0.000769344		Rv2655c	0.290111	-1.78532	0.000307805
Rv2989	3.49473	1.80518	0.000442127		Rv1956	0.290745	-1.78217	0.000508845
Rv0515	3.48268	1.8002	0.0017592		Rv3215	0.291422	-1.77882	0.000309275
Rv3334	3.4689	1.79448	0.000133293		Rv2745c	0.293341	-1.76935	0.000115017
Rv3904c	3.46555	1.79309	0.143256		Rv1006	0.293496	-1.76859	0.00116211
Rv2275	3.44247	1.78345	0.000125116		Rv2769c	0.294246	-1.76491	0.00013436
Rv2882c	3.44123	1.78292	0.000136198		Rv2516c	0.294643	-1.76296	0.000834051
Rv1943c	3.44113	1.78288	0.000763102		Rv0617	0.295028	-1.76108	0.000283242
Rv1919c	3.43578	1.78064	0.00106075		Rv1881c	0.295162	-1.76042	0.000642535
Rv2955c	3.42931	1.77792	0.00014387		Rv2565	0.295762	-1.75749	0.000447245
Rv2180c	3.41558	1.77213	0.000475705		Rv3405c	0.296212	-1.7553	0.000153388
Rv2884	3.40703	1.76851	0.000408911		Rv2181	0.296633	-1.75325	0.00121564
Rv3853	3.40625	1.76818	0.00897266		Rv0836c	0.297073	-1.75111	0.000315644
Rv3348	3.40616	1.76815	0.000200603		Rv1969	0.297435	-1.74935	0.000121434
Rv1065	3.39786	1.76463	0.000423917		Rv2137c	0.297498	-1.74905	0.000625457
Rv1623c	3.39406	1.76301	0.000688089		Rv3572	0.298168	-1.7458	0.000153369
Rv1693	3.39199	1.76213	0.149551		Rv3731	0.298275	-1.74529	0.000116113
Rv1096	3.39098	1.7617	0.000461756		Rv1749c	0.298445	-1.74446	0.000194233
Rv3396c	3.38454	1.75896	0.000131832		Rv1153c	0.298784	-1.74283	0.000636783
Rv3727	3.38281	1.75822	0.00135539		Rv2169c	0.298844	-1.74253	0.00278646
Rv1694	3.37386	1.7544	0.0108428		Rv2960c	0.29954	-1.73918	0.000153809
Rv0692	3.36155	1.74912	0.000846584		Rv1222	0.299739	-1.73822	0.000197139
Rv2014	3.3517	1.74489	0.000387788		Rv2012	0.299827	-1.7378	0.0001939
Rv3588c	3.3492	1.74382	0.000391131		Rv0539	0.300842	-1.73292	0.0088244
Rv0787	3.32788	1.73461	0.0168407		Rv0632c	0.30196	-1.72757	0.000327398
Rv0293c	3.32673	1.73411	0.000711978		Rv1246c	0.3026	-1.72452	0.000152077
Rv0581	3.32476	1.73325	0.00828284		Rv1075c	0.302677	-1.72415	0.000138531
Rv3362c	3.32343	1.73267	0.0120548		Rv2551c	0.302991	-1.72265	0.00037105
Rv2906c	3.32004	1.7312	0.000685255		Rv2897c	0.303581	-1.71985	0.000313161
Rv3438	3.31272	1.72801	0.000405258		Rv0753c	0.303924	-1.71822	0.000127413
Rv0704	3.31162	1.72754	0.000254986		Rv1404	0.303929	-1.71819	0.00953279
Rv0514	3.31078	1.72717	0.000257679		Rv1810	0.304182	-1.717	0.000178995
Rv0703	3.30816	1.72603	0.00026519		Rv2872	0.304472	-1.71562	0.00786015
Rv2803	3.30653	1.72532	0.000386553		Rv2296	0.305205	-1.71215	0.000585351
Rv1319c	3.29958	1.72228	0.00353728		Rv2691	0.30576	-1.70953	0.000188817
Rv0940c	3.29257	1.71921	0.000432876		Rv0966c	0.305953	-1.70862	0.000828246
Rv1434	3.29061	1.71835	0.00156248		Rv1040c	0.306701	-1.70509	0.000207348
Rv1389	3.2793	1.71339	0.000339264		Rv3830c	0.310131	-1.68905	0.000192834
Rv1561	3.27546	1.7117	0.000311721		Rv1936	0.310995	-1.68503	0.00171197
Rv0236c	3.2666	1.70779	0.00958358		Rv2242	0.3112	-1.68409	0.000466245
Rv1437	3.25795	1.70396	0.000247897		Rv2778c	0.311213	-1.68402	0.000234559
Rv2791c	3.25414	1.70228	0.000240079		Rv0330c	0.311536	-1.68253	0.000301287
Rv3799c	3.23609	1.69425	0.000379161		Rv3158	0.311927	-1.68072	0.000957414
Rv3442c	3.23138	1.69215	0.0017793		Rv2511	0.312452	-1.67829	0.000177459
Rv0702	3.22645	1.68995	0.000277546		Rv3287c	0.313134	-1.67515	0.00071016
Rv1084	3.22054	1.6873	0.000754925		Rv1931c	0.313348	-1.67416	0.00041462
Rv0532	3.20717	1.6813	0.000872686		Rv2714	0.313367	-1.67407	0.000840899
Rv3480c	3.20155	1.67877	0.000859046		Rv2269c	0.313383	-1.674	0.000378489
Rv3737	3.19361	1.67519	0.00315582		Rv0022c	0.313601	-1.673	0.00207327
Rv2227	3.18638	1.67192	0.000702846		Rv3282	0.313719	-1.67246	0.000219573
Rv2521	3.1848	1.6712	0.000439864		Rv2111c	0.313843	-1.67188	0.00108212
Rv1294	3.18429	1.67097	0.000293184		Rv0590A	0.313983	-1.67124	0.0933721
Rv0885	3.17596	1.66719	0.000676387		Rv3065	0.314281	-1.66987	0.000242784
Rv2857c	3.17437	1.66647	0.00315554		Rv1209	0.314503	-1.66885	0.00324022
Rv2013	3.17046	1.66469	0.000439567		Rv1366	0.314842	-1.6673	0.000216395
Rv3156	3.16943	1.66423	0.000407714		Rv2295	0.315696	-1.66339	0.000234768
Rv2790c	3.16757	1.66338	0.000460047		Rv0567	0.317365	-1.65579	0.000266025
Rv3590c	3.16107	1.66041	0.000645982		Rv3144c	0.318333	-1.65139	0.0004795
Rv3426	3.15919	1.65955	0.000297402		Rv3534c	0.318491	-1.65068	0.000397365
Rv0582	3.15821	1.65911	0.000348535		Rv1997	0.319953	-1.64407	0.000390648
Rv2973c	3.1569	1.65851	0.000546444		Rv3205c	0.321018	-1.63927	0.00100892
Rv0530Ac	3.15499	1.65763	0.00107175		Rv0180c	0.321371	-1.63769	0.000986242
Rv2734	3.13376	1.64789	0.000796272		Rv0445c	0.321603	-1.63665	0.0003311
Rv0519c	3.12373	1.64327	0.000463636		Rv2512A	0.32184	-1.63558	0.0376799
Rv0124	3.12279	1.64284	0.000575012		Rv2636	0.322054	-1.63462	0.00405626
Rv0717	3.10684	1.63545	0.00656145		Rv3116	0.32364	-1.62754	0.000332277
Rv0907	3.10448	1.63435	0.00096647		Rv3161c	0.323671	-1.6274	0.000374847
Rv1266c	3.10434	1.63429	0.00429472		Rv2186c	0.324114	-1.62543	0.00128462
Rv2258c	3.10424	1.63424	0.000556452		Rv3318	0.324365	-1.62431	0.000374306
Rv3574	3.10159	1.63301	0.0005497		Rv0615	0.324649	-1.62305	0.00987576
Rv1685c	3.09715	1.63094	0.00118076		Rv1061	0.324977	-1.62159	0.00186031
Rv0979c	3.09491	1.6299	0.000874521		Rv0890c	0.325988	-1.61711	0.000600423
Rv2747	3.08945	1.62735	0.00125007		Rv2392	0.327104	-1.61218	0.00111541
Rv2580c	3.07606	1.62108	0.000531269		Rv2431c	0.327503	-1.61042	0.000460848
Rv3198A	3.07494	1.62056	0.00091436		Rv2547	0.328031	-1.60809	0.0010206
Rv3807c	3.06185	1.6144	0.00362659		Rv0130	0.328126	-1.60768	0.000419516
Rv3702c	3.05642	1.61184	0.00736156		Rv3514	0.328204	-1.60734	0.00042336
Rv1946c	3.05296	1.61021	0.00220686		Rv3472	0.329364	-1.60225	0.000616284
Rv1126c	3.05266	1.61007	0.000503383		Rv3020c	0.329486	-1.60171	0.037517
Rv0872c	3.03921	1.60369	0.0015288		Rv3802c	0.330151	-1.5988	0.000837526
Rv2075c	3.03702	1.60265	0.0119599		Rv3056	0.330658	-1.59659	0.000801981
Rv2750	3.02931	1.59899	0.00357775		Rv1654	0.330794	-1.596	0.0165145
Rv2510c	3.0254	1.59713	0.00112851		Rv0090	0.331088	-1.59471	0.00396762
Rv3344c	3.02106	1.59505	0.0115541		Rv2737c	0.331401	-1.59335	0.00113819
Rv2283	3.01757	1.59339	0.0423535		Rv2873	0.33174	-1.59188	0.00522829
Rv1116A	3.01663	1.59294	0.000657678		Rv0572c	0.332191	-1.58992	0.0044436
Rv0257	3.01516	1.59223	0.00260506		Rv2491	0.33261	-1.5881	0.00113829
Rv1309	3.0109	1.5902	0.000680856		Rv2620c	0.332911	-1.58679	0.00130227
Rv3391	3.00605	1.58787	0.0011437		Rv1412	0.333789	-1.58299	0.000488453
Rv2529	3.00107	1.58548	0.001158		Rv2099c	0.334053	-1.58185	0.0155569
Rv3360	2.99691	1.58348	0.000958026		Rv1789	0.334132	-1.58151	0.00061152
Rv0287	2.98705	1.57872	0.0067368		Rv0181c	0.334739	-1.57889	0.0013817
Rv1374c	2.98355	1.57703	0.00958472		Rv0627	0.335024	-1.57766	0.00100277
Rv1661	2.97782	1.57425	0.00102574		Rv1151c	0.335397	-1.57606	0.000425013
Rv1138c	2.97081	1.57086	0.000729099		Rv0462	0.335894	-1.57392	0.00148689
Rv1822	2.96534	1.5682	0.00124348		Rv0243	0.335931	-1.57376	0.00101133
Rv0949	2.95748	1.56437	0.00115979		Rv2702	0.335951	-1.57368	0.000581141
Rv3484	2.95565	1.56348	0.00255941		Rv2694c	0.336019	-1.57338	0.000914991
Rv1570	2.9504	1.56091	0.00125792		Rv0254c	0.336997	-1.56919	0.00104324
Rv1500	2.9458	1.55866	0.00117622		Rv3546	0.338939	-1.5609	0.000821305
Rv0065	2.9426	1.55709	0.00107311		Rv1221	0.339057	-1.5604	0.000997861
Rv3090	2.94158	1.55659	0.000701131		Rv2773c	0.339968	-1.55653	0.00115693
Rv3905c	2.94154	1.55657	0.210168		Rv2049c	0.340031	-1.55626	0.00841348
Rv1007c	2.93813	1.5549	0.00152449		Rv3322c	0.34086	-1.55275	0.000554391
Rv1802	2.93565	1.55368	0.00186853		Rv3675	0.341105	-1.55171	0.00131741
Rv1196	2.93506	1.55339	0.000840605		Rv3556c	0.341245	-1.55112	0.000987562
Rv1676	2.92554	1.5487	0.000772504		Rv2320c	0.341468	-1.55018	0.000609212
Rv2939	2.92532	1.5486	0.00966624		Rv3526	0.343013	-1.54366	0.000685115
Rv2193	2.91986	1.5459	0.00161146		Rv3127	0.34348	-1.5417	0.00128808
Rv3370c	2.91486	1.54343	0.00235884		Rv3114	0.343612	-1.54115	0.000586467
Rv3749c	2.91475	1.54337	0.000771663		Rv1041c	0.344437	-1.53769	0.000809998
Rv3613c	2.91326	1.54264	0.014159		Rv2863	0.345007	-1.5353	0.000886176
Rv0669c	2.904	1.53804	0.0147853		Rv2113	0.345362	-1.53382	0.00129072
Rv1433	2.90257	1.53733	0.00349116		Rv0276	0.346319	-1.52983	0.00126291
Rv3668c	2.89852	1.53532	0.00187798		Rv3113	0.346392	-1.52952	0.0145946
Rv1498A	2.89593	1.53403	0.00247358		Rv3622c	0.346803	-1.52781	0.0122919
Rv0641	2.89408	1.53311	0.00154605		Rv0900	0.346955	-1.52718	0.286675
Rv2859c	2.89054	1.53134	0.00104927		Rv1264	0.346983	-1.52706	0.00490708
Rv0585c	2.89039	1.53126	0.00204846		Rv3025c	0.348288	-1.52165	0.000653769
Rv2530c	2.88836	1.53025	0.0010294		Rv2546	0.348456	-1.52095	0.00183269
Rv1310	2.88799	1.53006	0.000964215		Rv2786c	0.350436	-1.51278	0.000786134
Rv3826	2.88693	1.52953	0.00245887		Rv3006	0.352105	-1.50592	0.00167418
Rv0086	2.88003	1.52608	0.00163617		Rv3564	0.352436	-1.50456	0.0202108
Rv1219c	2.87992	1.52603	0.00165018		Rv2294	0.353299	-1.50104	0.000878218
Rv0076c	2.87963	1.52588	0.00234141		Rv2189c	0.353569	-1.49994	0.000865131
Rv0163	2.87951	1.52582	0.00130826		Rv0847	0.353791	-1.49903	0.00103593
Rv1116	2.87303	1.52257	0.00100398		Rv2212	0.354286	-1.49701	0.00190954
Rv3862c	2.87129	1.5217	0.000866975		Rv0324	0.354903	-1.4945	0.00230736
Rv1506c	2.86548	1.51878	0.0213976		Rv2771c	0.355305	-1.49287	0.00148245
Rv1095	2.85986	1.51594	0.00148767		Rv3174	0.35541	-1.49244	0.0105531
Rv2335	2.83899	1.50538	0.00400772		Rv0328	0.355502	-1.49207	0.00092426
Rv2469c	2.83467	1.50318	0.00188345		Rv2220	0.355606	-1.49165	0.00155422
Rv0290	2.83369	1.50268	0.000990745		Rv3724A	0.355642	-1.4915	0.00448128
Rv1935c	2.8334	1.50254	0.00251093		Rv1736c	0.356551	-1.48782	0.002452
Rv0924c	2.82633	1.49893	0.00105049		Rv1341	0.357135	-1.48546	0.00155753
Rv3393	2.82375	1.49761	0.00147294		Rv2696c	0.358266	-1.4809	0.00171511
Rv3705A	2.81658	1.49394	0.00306672		Rv0574c	0.359648	-1.47534	0.00088345
Rv3468c	2.81565	1.49347	0.00132145		Rv0657c	0.360222	-1.47304	0.039135
Rv1753c	2.8139	1.49257	0.00332062		Rv3536c	0.360626	-1.47142	0.00298177
Rv1272c	2.81118	1.49117	0.00363336		Rv3728	0.360703	-1.47112	0.00301292
Rv3367	2.80821	1.48965	0.00158367		Rv3381c	0.361035	-1.46979	0.0323111
Rv2240c	2.80606	1.48854	0.00204311		Rv2744c	0.361274	-1.46883	0.00110818
Rv2934	2.80282	1.48688	0.00234298		Rv1979c	0.361364	-1.46847	0.00332615
Rv1484	2.80138	1.48614	0.00110983		Rv3134c	0.36202	-1.46586	0.00111009
Rv1158c	2.79681	1.48378	0.00179513		Rv2991	0.362165	-1.46528	0.00221451
Rv2988c	2.79325	1.48195	0.00138288		Rv3265c	0.362271	-1.46486	0.00201344
Rv1508A	2.79243	1.48152	0.024251		Rv1619	0.362372	-1.46445	0.00107963
Rv2337c	2.78466	1.4775	0.00231686		Rv1493	0.362436	-1.4642	0.00131984
Rv2081c	2.76857	1.46914	0.00629108		Rv2685	0.362491	-1.46398	0.00264722
Rv1121	2.76593	1.46776	0.00246278		Rv1968	0.3628	-1.46276	0.00757139
Rv2994	2.76535	1.46746	0.00601516		Rv1801	0.362817	-1.46269	0.0012712
Rv0533c	2.76376	1.46663	0.00280812		Rv2965c	0.363835	-1.45864	0.00184335
Rv3839	2.75627	1.46272	0.00234973		Rv0266c	0.363957	-1.45816	0.00151672
Rv1940	2.74711	1.45791	0.0025648		Rv1773c	0.363996	-1.45801	0.00376038
Rv2489c	2.74387	1.45621	0.00931589		Rv2411c	0.364418	-1.45634	0.00130929
Rv2856	2.74233	1.4554	0.00162609		Rv2654c	0.364466	-1.45615	0.203887
Rv2844	2.74007	1.45421	0.00250998		Rv3750c	0.36489	-1.45447	0.00126075
Rv0157A	2.73976	1.45405	0.0029505		Rv2386A	0.365494	-1.45208	0.00195551
Rv0989c	2.73283	1.45039	0.00291917		Rv2027c	0.366329	-1.44879	0.00145203
Rv1888c	2.73136	1.44962	0.0167475		Rv2865	0.366913	-1.44649	0.00198152
Rv3175	2.72849	1.4481	0.00507347		Rv1015c	0.367006	-1.44612	0.00235156
Rv0316	2.72741	1.44753	0.00367392		Rv3092c	0.367324	-1.44487	0.00384139
Rv1091	2.72669	1.44715	0.00173621		Rv2406c	0.36878	-1.43917	0.00163699
Rv3776	2.72453	1.44601	0.00345766		Rv0136	0.369057	-1.43809	0.00305821
Rv2385	2.723	1.4452	0.00141397		Rv0838	0.369823	-1.43509	0.00228989
Rv2287	2.71737	1.44221	0.00375284		Rv3071	0.370916	-1.43083	0.00233863
Rv1505c	2.71705	1.44204	0.00196114		Rv2630	0.372645	-1.42413	0.0017998
Rv0310c	2.7166	1.4418	0.00278971		Rv3888c	0.373466	-1.42095	0.00310968
Rv2980	2.70947	1.43801	0.00211059		Rv0499	0.373962	-1.41904	0.00191635
Rv1136	2.70012	1.43302	0.023892		Rv2178c	0.374029	-1.41878	0.00238754
Rv2837c	2.69918	1.43252	0.00146361		Rv1402	0.374201	-1.41812	0.00330568
Rv2467	2.69523	1.43041	0.00577661		Rv3736	0.374589	-1.41662	0.00342977
Rv0404	2.6841	1.42444	0.00371729		Rv1846c	0.374935	-1.41529	0.00314211
Rv0403c	2.67832	1.42133	0.00203664		Rv1819c	0.375213	-1.41422	0.00240059
Rv3439c	2.67816	1.42124	0.00373269		Rv2074	0.37542	-1.41342	0.00225858
Rv0318c	2.67561	1.41987	0.00279562		Rv0301	0.375501	-1.41311	0.00174326
Rv3340	2.67073	1.41723	0.00307484		Rv1585c	0.375726	-1.41225	0.00211512
Rv3346c	2.66561	1.41447	0.00584993		Rv3085	0.376065	-1.41095	0.0263664
Rv1777	2.66517	1.41423	0.00320981		Rv0047c	0.37658	-1.40897	0.00365189
Rv3300c	2.65997	1.41141	0.0152626		Rv0655	0.376747	-1.40833	0.00216006
Rv2849c	2.65903	1.4109	0.0235128		Rv0690c	0.377082	-1.40705	0.00218031
Rv3312c	2.65827	1.41049	0.00343697		Rv1597	0.377492	-1.40548	0.0037822
Rv1385	2.65648	1.40951	0.00741966		Rv0306	0.377616	-1.40501	0.00322803
Rv0719	2.65008	1.40603	0.00194083		Rv2748c	0.378988	-1.39977	0.010574
Rv2381c	2.64863	1.40524	0.00552913		Rv2362c	0.379673	-1.39717	0.0019714
Rv3554	2.64665	1.40417	0.00380382		Rv1018c	0.380284	-1.39485	0.0111264
Rv3371	2.64481	1.40316	0.00476725		Rv0826	0.381376	-1.39071	0.00217807
Rv3398c	2.64254	1.40193	0.00232354		Rv2463	0.381909	-1.3887	0.00563587
Rv2364c	2.64166	1.40144	0.00289536		Rv3598c	0.381961	-1.3885	0.00291607
Rv0159c	2.63404	1.39728	0.00774665		Rv2042c	0.382083	-1.38804	0.00211156
Rv1318c	2.63316	1.39679	0.0659519		Rv1832	0.382965	-1.38471	0.0119723
Rv2975c	2.62726	1.39356	0.0482401		Rv1959c	0.383361	-1.38323	0.00205013
Rv3298c	2.62711	1.39348	0.00375193		Rv1146	0.384278	-1.37978	0.00507986
Rv2336	2.62466	1.39213	0.00318132		Rv1474c	0.384536	-1.37881	0.00223879
Rv2907c	2.61734	1.3881	0.00262745		Rv1795	0.384736	-1.37806	0.00433447
Rv1526c	2.61441	1.38648	0.00384794		Rv1218c	0.384755	-1.37799	0.0031831
Rv0661c	2.60654	1.38214	0.0705388		Rv1831	0.384817	-1.37776	0.00588512
Rv2843	2.60044	1.37875	0.00278943		Rv3365c	0.384936	-1.37731	0.00550659
Rv3275c	2.60022	1.37863	0.0124391		Rv2044c	0.385314	-1.37589	0.00543324
Rv2579	2.60018	1.37861	0.00316317		Rv1982c	0.386114	-1.3729	0.0132653
Rv0248c	2.59585	1.37621	0.00585407		Rv2703	0.386797	-1.37035	0.00451875
Rv0746	2.58851	1.37212	0.00429067		Rv3416	0.387758	-1.36677	0.00416151
Rv2974c	2.5881	1.37189	0.00698513		Rv0992c	0.387883	-1.36631	0.00301629
Rv3273	2.58679	1.37116	0.0113959		Rv1287	0.388803	-1.36289	0.00955867
Rv3309c	2.5772	1.3658	0.0047299		Rv2683	0.389347	-1.36087	0.00527293
Rv3200c	2.56889	1.36115	0.00256895		Rv0527	0.389633	-1.35981	0.00246738
Rv2817c	2.56265	1.35764	0.00836437		Rv1669	0.389714	-1.35951	0.00293698
Rv1122	2.55751	1.35474	0.0043061		Rv2164c	0.390515	-1.35655	0.00332326
Rv0271c	2.55504	1.35334	0.0266322		Rv1086	0.391389	-1.35332	0.0032496
Rv1342c	2.55488	1.35326	0.00476934		Rv1590	0.391828	-1.35171	0.0248326
Rv3716c	2.55375	1.35262	0.00835061		Rv3147	0.39199	-1.35111	0.004671
Rv2936	2.54307	1.34657	0.00294348		Rv0845	0.391999	-1.35108	0.00430265
Rv3235	2.54266	1.34634	0.00846904		Rv0529	0.392642	-1.34871	0.00251261
Rv0707	2.54174	1.34581	0.003176		Rv2732c	0.393583	-1.34526	0.0040668
Rv1679	2.54044	1.34508	0.00670331		Rv2704	0.394004	-1.34372	0.00474779
Rv1710	2.53272	1.34069	0.00672856		Rv1754c	0.394537	-1.34177	0.0055823
Rv3046c	2.52986	1.33905	0.0163276		Rv3351c	0.395135	-1.33958	0.00333965
Rv3431c	2.52935	1.33877	0.00313093		Rv0066c	0.395161	-1.33949	0.00572559
Rv0045c	2.52605	1.33688	0.00355236		Rv1062	0.395906	-1.33677	0.00453676
Rv2930	2.5245	1.336	0.00568438		Rv2515c	0.396028	-1.33633	0.00560224
Rv0341	2.51598	1.33112	0.00421794		Rv2309Xc	0.396163	-1.33583	0.00579053
Rv0240	2.50628	1.32555	0.00566473		Rv2223c	0.39674	-1.33373	0.00338868
Rv2117	2.50579	1.32527	0.00479221		Rv3019c	0.397304	-1.33169	0.0277909
Rv0929	2.50385	1.32415	0.00333586		Rv2312	0.398206	-1.32841	0.0048315
Rv0246	2.50363	1.32402	0.0248484		Rv2784c	0.398309	-1.32804	0.00382592
Rv1641	2.50325	1.3238	0.00595005		Rv2020c	0.399496	-1.32375	0.00515635
Rv3168	2.49977	1.3218	0.00614947		Rv2661c	0.399686	-1.32306	0.00444458
Rv2276	2.4989	1.32129	0.00704508		Rv0871	0.399783	-1.32271	0.00519067
Rv3389c	2.49864	1.32114	0.00536123		Rv3500c	0.400152	-1.32138	0.00306322
Rv3823c	2.49774	1.32062	0.0136682		Rv0252	0.401243	-1.31745	0.00489932
Rv0317c	2.49611	1.31968	0.00585201		Rv1738	0.401641	-1.31602	0.00340164
Rv2816c	2.49487	1.31896	0.00891417		Rv3171c	0.401913	-1.31505	0.00412512
Rv1387	2.49102	1.31673	0.00567278		Rv1454c	0.401956	-1.31489	0.0105388
Rv0336	2.49072	1.31657	0.0117317		Rv2867c	0.402668	-1.31234	0.0038812
Rv1157c	2.48658	1.31416	0.042792		Rv1250	0.402702	-1.31222	0.0108525
Rv0700	2.47822	1.3093	0.00438054		Rv1584c	0.402917	-1.31144	0.00505628
Rv0227c	2.46988	1.30444	0.00462377		Rv2768c	0.403184	-1.31049	0.00666014
Rv3657c	2.46461	1.30136	0.0292315		Rv3009c	0.403801	-1.30828	0.00661585
Rv2262c	2.46263	1.3002	0.00448571		Rv1887	0.404403	-1.30613	0.00735877
Rv1447c	2.46228	1.3	0.00694001		Rv2566	0.405093	-1.30367	0.0107927
Rv3425	2.45964	1.29845	0.00598559		Rv0314c	0.405743	-1.30136	0.0243237
Rv0088	2.45599	1.2963	0.00405634		Rv3011c	0.406799	-1.29761	0.00443722
Rv0830	2.45322	1.29467	0.0140418		Rv3288c	0.406864	-1.29738	0.00551251
Rv1291c	2.45241	1.2942	0.0115889		Rv1972	0.406953	-1.29706	0.0173957
Rv2947c	2.44225	1.28821	0.00535417		Rv2526	0.407193	-1.29622	0.0695917
Rv2794c	2.44173	1.2879	0.0258993		Rv1248c	0.407565	-1.2949	0.0119929
Rv0013	2.44118	1.28758	0.0154704		Rv0793	0.407701	-1.29442	0.00351293
Rv1712	2.44012	1.28695	0.0441129		Rv2525c	0.407867	-1.29383	0.00649522
Rv0906	2.4364	1.28475	0.0128687		Rv3413c	0.409144	-1.28932	0.0521294
Rv2323c	2.43515	1.28401	0.00551105		Rv3470c	0.409237	-1.28899	0.00456744
Rv3264c	2.43415	1.28342	0.00578698		Rv1900c	0.409686	-1.28741	0.00808039
Rv2824c	2.42711	1.27924	0.00543849		Rv0621	0.410119	-1.28589	0.023423
Rv3152	2.42709	1.27923	0.00555229		Rv0808	0.41068	-1.28391	0.00578634
Rv3766	2.42436	1.2776	0.0108927		Rv2873A	0.411941	-1.27949	0.128596
Rv3154	2.42396	1.27737	0.00943665		Rv3081	0.412281	-1.2783	0.0109357
Rv0953c	2.42395	1.27736	0.0198781		Rv3290c	0.412821	-1.27641	0.00670756
Rv1697	2.42374	1.27724	0.00691672		Rv3836	0.412884	-1.27619	0.009181
Rv1674c	2.42228	1.27637	0.0176683		Rv2196	0.41336	-1.27453	0.0108648
Rv0601c	2.4183	1.27399	0.0154378		Rv3188	0.414336	-1.27113	0.0179646
Rv3730c	2.41766	1.27361	0.00715177		Rv2135c	0.414363	-1.27103	0.0107445
Rv1279	2.41763	1.27359	0.00861175		Rv3355c	0.414403	-1.27089	0.00745899
Rv3531c	2.41701	1.27322	0.0117017		Rv0792c	0.414414	-1.27086	0.00844382
Rv3270	2.41146	1.26991	0.0189459		Rv3313c	0.414763	-1.26964	0.0159841
Rv0913c	2.40874	1.26828	0.0058823		Rv0677c	0.415816	-1.26598	0.00559501
Rv0697	2.40396	1.26541	0.00554781		Rv2174	0.415906	-1.26567	0.0106237
Rv0602c	2.40222	1.26437	0.013395		Rv1880c	0.415944	-1.26554	0.00603762
Rv1311	2.4021	1.2643	0.0301637		Rv3640c	0.416164	-1.26478	0.00701851
Rv1537	2.40146	1.26391	0.00848554		Rv1034c	0.416794	-1.26259	0.0248071
Rv2793c	2.40144	1.2639	0.00657793		Rv2213	0.417131	-1.26143	0.0192836
Rv3587c	2.39911	1.2625	0.00826819		Rv2900c	0.417435	-1.26038	0.00903241
Rv3549c	2.39718	1.26134	0.00626402		Rv1656	0.418314	-1.25734	0.0077914
Rv0716	2.39329	1.25899	0.0174344		Rv1166	0.418731	-1.2559	0.0102064
Rv3091	2.39243	1.25848	0.0149258		Rv3206c	0.420327	-1.25042	0.0087277
Rv3706c	2.39006	1.25705	0.0188911		Rv1145	0.42188	-1.24509	0.00579009
Rv2292c	2.38995	1.25698	0.00902707		Rv3038c	0.42215	-1.24417	0.0106033
Rv2656c	2.389	1.25641	0.0157399		Rv3477	0.422268	-1.24377	0.00778582
Rv2877c	2.38797	1.25578	0.0126764		Rv2187	0.423101	-1.24093	0.0137809
Rv0014c	2.38675	1.25505	0.0201415		Rv1164	0.423368	-1.24002	0.0105503
Rv0396	2.38625	1.25474	0.00660999		Rv2762c	0.423564	-1.23935	0.0724264
Rv0779c	2.38535	1.2542	0.00979021		Rv1498c	0.423565	-1.23934	0.00608287
Rv3103c	2.38429	1.25356	0.0104155		Rv0981	0.42365	-1.23906	0.00565046
Rv3228	2.38164	1.25195	0.0499935		Rv3243c	0.423783	-1.2386	0.0058714
Rv1614	2.37963	1.25074	0.00705013		Rv3489	0.424443	-1.23636	0.197186
Rv1306	2.3785	1.25005	0.0197523		Rv1551	0.424486	-1.23621	0.00648173
Rv0162c	2.37753	1.24946	0.00776554		Rv0564c	0.424548	-1.236	0.0305598
Rv1424c	2.37701	1.24915	0.00946015		Rv0835	0.424766	-1.23526	0.00749142
Rv1605	2.36863	1.24405	0.00996603		Rv0438c	0.424864	-1.23493	0.0102573
Rv1364c	2.3674	1.2433	0.0155385		Rv2616	0.425252	-1.23361	0.0109136
Rv0424c	2.36511	1.24191	0.00771971		Rv3517	0.425308	-1.23342	0.0081317
Rv2829c	2.36435	1.24144	0.0132711		Rv3093c	0.425404	-1.23309	0.00878292
Rv3623	2.36328	1.24079	0.0142902		Rv3557c	0.425764	-1.23187	0.00566629
Rv3767c	2.36288	1.24055	0.00803433		Rv2665	0.425783	-1.23181	0.015043
Rv1627c	2.36243	1.24027	0.0105135		Rv2361c	0.425907	-1.23139	0.00657373
Rv3473c	2.36226	1.24017	0.00684128		Rv3677c	0.42597	-1.23118	0.00866474
Rv3274c	2.36212	1.24008	0.0118602		Rv0457c	0.425978	-1.23115	0.0096109
Rv1772	2.36004	1.23881	0.0089519		Rv0997	0.426386	-1.22977	0.00922784
Rv3847	2.35476	1.23558	0.00880263		Rv0573c	0.427189	-1.22705	0.00988204
Rv0379	2.3538	1.23499	0.0164276		Rv3780	0.427636	-1.22554	0.00736957
Rv3878	2.34949	1.23235	0.0361089		Rv2738c	0.428016	-1.22426	0.0327677
Rv3000	2.34846	1.23172	0.0115284		Rv2419c	0.428955	-1.2211	0.0277068
Rv2608	2.34517	1.22969	0.0119958		Rv2138	0.428968	-1.22106	0.00692812
Rv2438A	2.34398	1.22896	0.0112414		Rv1470	0.429966	-1.21771	0.00791353
Rv0649	2.34281	1.22824	0.0376728		Rv3094c	0.429992	-1.21762	0.00593212
Rv0077c	2.34093	1.22708	0.00696446		Rv3742c	0.430729	-1.21515	0.0106657
Rv1941	2.34092	1.22708	0.0269854		Rv1640c	0.432135	-1.21045	0.101027
Rv0691c	2.34053	1.22683	0.00701225		Rv3404c	0.432844	-1.20808	0.0121374
Rv3155	2.33918	1.226	0.0316114		Rv1113	0.433166	-1.20701	0.15518
Rv2836c	2.33791	1.22522	0.0145778		Rv0809	0.434028	-1.20414	0.0516508
Rv1583c	2.33235	1.22179	0.00689528		Rv0656c	0.435047	-1.20076	0.00872698
Rv1106c	2.33229	1.22175	0.0125239		Rv3705c	0.435109	-1.20055	0.0259628
Rv1476	2.33182	1.22146	0.0098727		Rv3001c	0.435684	-1.19865	0.0178622
Rv1255c	2.33133	1.22115	0.0127257		Rv3310	0.435738	-1.19847	0.0113435
Rv1581c	2.33088	1.22087	0.00670252		Rv2032	0.435994	-1.19762	0.0105064
Rv3254	2.32514	1.21732	0.0133521		Rv2910c	0.436089	-1.1973	0.0458821
Rv1290c	2.32474	1.21707	0.0115372		Rv2599	0.436387	-1.19632	0.0515469
Rv0733	2.32093	1.2147	0.00951737		Rv0482	0.436488	-1.19599	0.0137652
Rv0035	2.31866	1.21329	0.0166684		Rv0770	0.436569	-1.19572	0.0148656
Rv0087	2.31737	1.21249	0.00691682		Rv2713	0.43673	-1.19519	0.0145158
Rv3434c	2.31731	1.21245	0.00830368		Rv3289c	0.436818	-1.1949	0.00828585
Rv3328c	2.31661	1.21202	0.0111639		Rv3045	0.436986	-1.19434	0.0131302
Rv2383c	2.31085	1.20842	0.0111024		Rv0606	0.438088	-1.19071	0.012025
Rv2003c	2.30889	1.2072	0.0081977		Rv0755c	0.438154	-1.19049	0.0118412
Rv3450c	2.308	1.20664	0.0175071		Rv2480c	0.438818	-1.18831	0.0767876
Rv1000c	2.30546	1.20506	0.0116387		Rv1060	0.439197	-1.18706	0.00877234
Rv1128c	2.30158	1.20263	0.0136163		Rv2420c	0.439758	-1.18522	0.0510492
Rv1307	2.30095	1.20223	0.00932245		Rv0964c	0.44035	-1.18328	0.0206864
Rv0037c	2.29526	1.19866	0.0116215		Rv1955	0.440683	-1.18219	0.00890833
Rv0043c	2.29093	1.19593	0.00974206		Rv0958	0.441237	-1.18038	0.00805819
Rv2503c	2.28589	1.19276	0.0149966		Rv3024c	0.441279	-1.18024	0.0114351
Rv2507	2.28341	1.19119	0.00766329		Rv1019	0.441547	-1.17936	0.0141323
Rv0410c	2.28181	1.19018	0.0254917		Rv3086	0.442192	-1.17726	0.0150028
Rv2388c	2.28026	1.1892	0.0115269		Rv1523	0.443685	-1.17239	0.0213799
Rv0886	2.27941	1.18866	0.00980153		Rv1471	0.443867	-1.1718	0.0131357
Rv0172	2.27594	1.18646	0.0178859		Rv3267	0.445388	-1.16686	0.0131372
Rv1659	2.27201	1.18397	0.0126918		Rv3415c	0.445947	-1.16506	0.0125135
Rv1701	2.26793	1.18137	0.0131817		Rv1191	0.445949	-1.16505	0.0154554
Rv2050	2.26614	1.18024	0.0243838		Rv0234c	0.446572	-1.16304	0.012889
Rv0050	2.2639	1.17881	0.0106328		Rv2743c	0.446658	-1.16276	0.010891
Rv3891c	2.26313	1.17832	0.0160613		Rv0687	0.446988	-1.16169	0.0104532
Rv1700	2.2594	1.17594	0.0267842		Rv2585c	0.447195	-1.16103	0.0212178
Rv1343c	2.25751	1.17473	0.00892014		Rv2018	0.447277	-1.16076	0.0111159
Rv1236	2.25585	1.17367	0.0101851		Rv0839	0.447389	-1.1604	0.00931187
Rv0223c	2.25563	1.17353	0.0182067		Rv2617c	0.447817	-1.15902	0.0129927
Rv0237	2.25349	1.17216	0.0105618		Rv2761c	0.448267	-1.15757	0.019157
Rv3818	2.25097	1.17055	0.0107694		Rv1976c	0.44839	-1.15717	0.0119322
Rv2999	2.24841	1.16891	0.00973782		Rv1910c	0.448822	-1.15578	0.0109459
Rv2192c	2.24714	1.16809	0.0122822		Rv1937	0.449142	-1.15475	0.0292227
Rv3488	2.24654	1.1677	0.0150192		Rv1715	0.449291	-1.15428	0.0135385
Rv1565c	2.245	1.16672	0.0208279		Rv0178	0.44953	-1.15351	0.0181646
Rv0092	2.24284	1.16532	0.0181831		Rv2969c	0.449908	-1.1523	0.0102061
Rv1417	2.24201	1.16479	0.0600655		Rv0155	0.451024	-1.14873	0.00998743
Rv1440	2.23829	1.1624	0.0139645		Rv2889c	0.451618	-1.14682	0.00975178
Rv3111	2.23802	1.16222	0.163593		Rv0778	0.45174	-1.14643	0.0168183
Rv1080c	2.23628	1.1611	0.0109138		Rv1981c	0.452011	-1.14557	0.0104035
Rv3525c	2.23609	1.16098	0.0166895		Rv2246	0.452018	-1.14555	0.0152591
Rv2450c	2.23587	1.16084	0.0127898		Rv3882c	0.452684	-1.14342	0.0146742
Rv0279c	2.23245	1.15863	0.0126794		Rv2393	0.45309	-1.14213	0.0215543
Rv2855	2.23222	1.15848	0.0240152		Rv0566c	0.453236	-1.14166	0.0400936
Rv0103c	2.22174	1.15169	0.0220752		Rv2766c	0.453608	-1.14048	0.010849
Rv2190c	2.21821	1.14939	0.0113812		Rv1818c	0.45426	-1.13841	0.0110564
Rv3378c	2.21763	1.14902	0.0109879		Rv1152	0.454616	-1.13728	0.0114775
Rv0309	2.21402	1.14667	0.0139762		Rv0251c	0.454648	-1.13718	0.012932
Rv1473A	2.21222	1.14549	0.0137313		Rv0546c	0.455177	-1.1355	0.0119646
Rv0281	2.20473	1.1406	0.0208419		Rv3745c	0.455264	-1.13523	0.0110714
Rv0634A	2.20342	1.13974	0.017293		Rv3504	0.455297	-1.13512	0.0111447
Rv0508	2.20266	1.13924	0.0133361		Rv2548	0.457138	-1.1293	0.0275558
Rv3670	2.20121	1.13829	0.0179515		Rv0442c	0.457482	-1.12821	0.0198071
Rv2261c	2.20056	1.13787	0.01793		Rv1897c	0.457723	-1.12745	0.0134491
Rv2273	2.19955	1.13721	0.0200606		Rv3138	0.457852	-1.12705	0.0344604
Rv3838c	2.19911	1.13692	0.0136199		Rv0034	0.457871	-1.12699	0.0551362
Rv2022c	2.19754	1.13589	0.0138676		Rv1740	0.457893	-1.12692	0.0733974
Rv0961	2.19139	1.13184	0.0130279		Rv2549c	0.458261	-1.12576	0.0130445
Rv2850c	2.18958	1.13066	0.0160434		Rv1975	0.458277	-1.12571	0.0135437
Rv3341	2.18941	1.13054	0.022562		Rv2874	0.458336	-1.12552	0.0194418
Rv3079c	2.18847	1.12992	0.0163407		Rv0479c	0.458389	-1.12535	0.0262382
Rv1571	2.18796	1.12959	0.0177631		Rv3285	0.458814	-1.12402	0.0156781
Rv1178	2.18529	1.12782	0.0139408		Rv2825c	0.459047	-1.12329	0.0108772
Rv2818c	2.18508	1.12769	0.0357773		Rv0670	0.459262	-1.12261	0.0157252
Rv1325c	2.18448	1.12729	0.0145613		Rv3569c	0.459911	-1.12057	0.0215871
Rv1536	2.18062	1.12474	0.0172991		Rv2711	0.460191	-1.11969	0.0219397
Rv2808	2.17813	1.12309	0.073285		Rv2043c	0.460218	-1.11961	0.0131836
Rv1139c	2.1742	1.12049	0.0161139		Rv2225	0.460325	-1.11928	0.0639317
Rv2810c	2.17397	1.12033	0.0196167		Rv0173	0.462261	-1.11322	0.0139011
Rv2426c	2.17235	1.11926	0.0334735		Rv1953	0.462545	-1.11233	0.0218846
Rv0911	2.17178	1.11888	0.0149547		Rv3325	0.462648	-1.11201	0.0877938
Rv2940c	2.17044	1.11799	0.0510263		Rv3048c	0.462887	-1.11127	0.0175487
Rv1320c	2.16956	1.11741	0.0510172		Rv0825c	0.462967	-1.11102	0.017233
Rv0919	2.16848	1.11669	0.0484277		Rv2488c	0.463637	-1.10893	0.0151771
Rv0012	2.16813	1.11645	0.0145575		Rv2346c	0.463693	-1.10876	0.0207223
Rv2428	2.16568	1.11482	0.0183603		Rv3876	0.463764	-1.10854	0.0218778
Rv0402c	2.16501	1.11438	0.0240882		Rv1971	0.464126	-1.10741	0.039605
Rv1776c	2.16356	1.11341	0.0207179		Rv3069	0.464532	-1.10615	0.0573773
Rv3820c	2.16337	1.11328	0.0372994		Rv1977	0.464578	-1.10601	0.0141108
Rv0116c	2.16335	1.11327	0.0174103		Rv3768	0.464751	-1.10547	0.0640321
Rv0856	2.16134	1.11193	0.060154		Rv2430c	0.464958	-1.10483	0.0238773
Rv2758c	2.16073	1.11152	0.91082		Rv1927	0.465093	-1.10441	0.0148754
Rv2120c	2.15971	1.11083	0.0180532		Rv2484c	0.465466	-1.10325	0.0131029
Rv0534c	2.15714	1.10912	0.0167481		Rv0255c	0.466019	-1.10154	0.0176394
Rv0241c	2.15674	1.10886	0.0212565		Rv3406	0.466176	-1.10105	0.0149393
Rv1115	2.15545	1.10799	0.0151065		Rv1845c	0.466246	-1.10084	0.0172224
Rv2592c	2.15419	1.10715	0.0246964		Rv1472	0.466741	-1.0993	0.0198176
Rv0378	2.14454	1.10067	0.016979		Rv2572c	0.467221	-1.09782	0.0181267
Rv0544c	2.14366	1.10008	0.0177252		Rv3758c	0.467299	-1.09758	0.014596
Rv1200	2.14324	1.0998	0.0300964		Rv3053c	0.467318	-1.09752	0.0189655
Rv0389	2.14201	1.09896	0.0166678		Rv3101c	0.468604	-1.09356	0.0218895
Rv0943c	2.14162	1.0987	0.016654		Rv1670	0.468784	-1.09301	0.124596
Rv1085c	2.14126	1.09846	0.0204929		Rv3682	0.468955	-1.09248	0.0253313
Rv2995c	2.13706	1.09562	0.0264135		Rv2004c	0.469394	-1.09113	0.0177469
Rv2682c	2.13455	1.09393	0.0292096		Rv3519	0.469945	-1.08944	0.0534029
Rv2434c	2.13446	1.09387	0.0184326		Rv2645	0.470064	-1.08907	0.0244646
Rv3327	2.13346	1.0932	0.0272146		Rv2864c	0.470459	-1.08786	0.0153801
Rv3813c	2.13004	1.09088	0.0233164		Rv1077	0.470553	-1.08757	0.0221442
Rv3064c	2.12894	1.09013	0.0159094		Rv1069c	0.47072	-1.08706	0.0157538
Rv3337	2.12882	1.09006	0.0187215		Rv0841	0.470943	-1.08637	0.0252872
Rv3074	2.12811	1.08957	0.0316167		Rv3917c	0.471209	-1.08556	0.0146754
Rv0723	2.12556	1.08785	0.017381		Rv0880	0.471865	-1.08355	0.0559119
Rv3143	2.12264	1.08586	0.0312366		Rv0959A	0.472111	-1.0828	0.0977437
Rv3125c	2.1221	1.08549	0.0440886		Rv2053c	0.472231	-1.08244	0.0397113
Rv3210c	2.12084	1.08464	0.0408312		Rv2653c	0.472234	-1.08243	0.063824
Rv0541c	2.11941	1.08367	0.0197757		Rv1938	0.473515	-1.07852	0.0488142
Rv0450c	2.11935	1.08362	0.0289077		Rv0384c	0.473769	-1.07774	0.0262389
Rv1501	2.11798	1.08269	0.023107		Rv0633c	0.473784	-1.0777	0.0168066
Rv0720	2.11567	1.08112	0.105898		Rv3560c	0.474414	-1.07578	0.0976674
Rv0660c	2.11532	1.08088	0.0691989		Rv3690	0.474588	-1.07525	0.0149199
Rv1868	2.11522	1.08081	0.0745411		Rv3077	0.474766	-1.07471	0.0202768
Rv3303c	2.11444	1.08028	0.0248173		Rv1247c	0.475024	-1.07393	0.0212568
Rv0016c	2.11223	1.07877	0.0233614		Rv0469	0.475224	-1.07332	0.0239111
Rv3676	2.10955	1.07693	0.0255848		Rv3664c	0.475725	-1.0718	0.120322
Rv2589	2.10742	1.07548	0.0321454		Rv3530c	0.475836	-1.07146	0.0974014
Rv0226c	2.10673	1.07501	0.0238685		Rv2447c	0.476084	-1.07071	0.0159929
Rv2415c	2.10644	1.07481	0.0200728		Rv2203	0.476339	-1.06994	0.216652
Rv1675c	2.10588	1.07442	0.027528		Rv3164c	0.476789	-1.06858	0.019173
Rv2082	2.10426	1.07331	0.0256055		Rv3435c	0.477264	-1.06714	0.0171718
Rv0377	2.10405	1.07317	0.0193284		Rv1835c	0.477936	-1.06511	0.0335604
Rv2171	2.10384	1.07302	0.0611857		Rv1991A	0.478506	-1.06339	0.0988958
Rv3814c	2.10216	1.07187	0.0304635		Rv2144c	0.478511	-1.06338	0.0175506
Rv2593c	2.09871	1.0695	0.0347891		Rv3131	0.478662	-1.06292	0.0248746
Rv2072c	2.09789	1.06894	0.0213788		Rv3403c	0.480376	-1.05776	0.0189549
Rv1574	2.09696	1.0683	0.0246615		Rv0766c	0.480649	-1.05694	0.0207524
Rv1664	2.09639	1.06791	0.0207995		Rv3312A	0.480811	-1.05646	0.0242914
Rv3755c	2.09521	1.0671	0.0258254		Rv2266	0.481349	-1.05484	0.0202417
Rv1308	2.09521	1.06709	0.0186383		Rv3227	0.48197	-1.05298	0.0168888
Rv2379c	2.09371	1.06606	0.0260581		Rv3196A	0.482055	-1.05273	0.0191667
Rv0629c	2.09281	1.06544	0.0226292		Rv2165c	0.482158	-1.05242	0.0617655
Rv2175c	2.09244	1.06519	0.0282066		Rv2201	0.482563	-1.05121	0.0720371
Rv1133c	2.09229	1.06509	0.0273548		Rv0652	0.483194	-1.04933	0.019858
Rv1416	2.09216	1.06499	0.0407432		Rv2023c	0.483878	-1.04728	0.0239204
Rv3169	2.0876	1.06185	0.0200318		Rv3632	0.484608	-1.04511	0.0236406
Rv2935	2.08322	1.05882	0.0274554		Rv2777c	0.485574	-1.04224	0.0200872
Rv2830c	2.08293	1.05861	0.109061		Rv0922	0.485776	-1.04164	0.0263816
Rv1240	2.08177	1.05781	0.0215193		Rv2671	0.485795	-1.04158	0.0461925
Rv0362	2.08171	1.05777	0.0515321		Rv1550	0.486029	-1.04089	0.0296546
Rv2066	2.08035	1.05682	0.0283958		Rv2188c	0.487207	-1.03739	0.0351806
Rv2541	2.08001	1.05659	0.0334767		Rv0673	0.487267	-1.03721	0.0656329
Rv3920c	2.07917	1.05601	0.0217409		Rv1326c	0.487704	-1.03592	0.0308319
Rv1732c	2.07542	1.05341	0.025891		Rv2493	0.487735	-1.03583	0.0262514
Rv0895	2.07364	1.05217	0.0224211		Rv0765c	0.488335	-1.03406	0.121904
Rv3665c	2.07352	1.05209	0.0555116		Rv2924c	0.488645	-1.03314	0.0792297
Rv3693	2.07137	1.05059	0.0578286		Rv0137c	0.488754	-1.03282	0.0275786
Rv2560	2.07136	1.05058	0.0279155		Rv1444c	0.489016	-1.03205	0.0318026
Rv1426c	2.07059	1.05004	0.0255972		Rv2676c	0.489449	-1.03077	0.0381061
Rv3651	2.06475	1.04596	0.0215422		Rv3469c	0.489764	-1.02984	0.042675
Rv0421c	2.0632	1.04488	0.0216187		Rv1357c	0.490543	-1.02755	0.0329269
Rv2328	2.06242	1.04434	0.0486317		Rv1866	0.491202	-1.02561	0.021654
Rv2929	2.06178	1.04389	0.0224006		Rv1908c	0.49166	-1.02427	0.0219781
Rv2271	2.05858	1.04165	0.0251163		Rv3687c	0.492836	-1.02082	0.0313702
Rv1721c	2.05742	1.04084	0.0436586		Rv0020c	0.492975	-1.02041	0.0425118
Rv1450c	2.05383	1.03832	0.0315792		Rv1737c	0.494771	-1.01517	0.0260227
Rv1580c	2.05326	1.03792	0.0253152		Rv3197A	0.495411	-1.0133	0.0431095
Rv2976c	2.05206	1.03708	0.0483032		Rv3562	0.49543	-1.01325	0.115917
Rv0217c	2.05131	1.03654	0.0218768		Rv2108	0.495491	-1.01307	0.0334419
Rv0867c	2.04846	1.03454	0.0314352		Rv0308	0.495618	-1.0127	0.0237932
Rv0600c	2.0411	1.02935	0.027769		Rv3544c	0.495847	-1.01203	0.0569239
Rv0714	2.03659	1.02615	0.0277411		Rv1844c	0.49665	-1.0097	0.0273895
Rv1573	2.03651	1.0261	0.0813346		Rv3420c	0.496813	-1.00923	0.0248323
Rv3669	2.03525	1.02521	0.0290161		Rv2354	0.497408	-1.0075	0.133365
Rv0345	2.03398	1.02431	0.0322585		Rv2699c	0.497427	-1.00744	0.0280143
Rv3157	2.03319	1.02374	0.0272382		Rv2114	0.497514	-1.00719	0.0934443
Rv0221	2.02653	1.01901	0.0256763		Rv2206	0.497635	-1.00684	0.0316938
Rv1566c	2.02515	1.01803	0.0300086		Rv0108c	0.497705	-1.00664	0.0651017
Rv2423	2.02292	1.01644	0.026709		Rv1529	0.4978	-1.00636	0.0296504
Rv2909c	2.02229	1.01599	0.0572001		Rv1449c	0.497975	-1.00585	0.0602793
Rv3399	2.01699	1.01221	0.0436315		Rv0114	0.498119	-1.00544	0.0659855
Rv1378c	2.01507	1.01083	0.0387274		Rv0812	0.49852	-1.00428	0.0454086
Rv0912	2.01345	1.00967	0.032415		Rv2913c	0.498874	-1.00325	0.0255629
Rv1400c	2.01295	1.00931	0.03209		Rv1841c	0.499095	-1.00261	0.0247215
Rv2669	2.01245	1.00895	0.0254677		Rv1909c	0.499492	-1.00147	0.0273729
Rv3451	2.01155	1.00831	0.0321227		Rv1876	0.499636	-1.00105	0.0358805
Rv3487c	2.01027	1.00739	0.0307663		Rv1555	0.500255	-0.999265	0.0382289
Rv1601	2.01016	1.00731	0.0284114		Rv1864c	0.500609	-0.998243	0.036589
Rv2433c	2.00815	1.00587	0.0239945		Rv2005c	0.500686	-0.998022	0.0278553
Rv3479	2.00512	1.00369	0.0493276		Rv0259c	0.501226	-0.996467	0.0254863
Rv1807	2.00495	1.00356	0.0367982		Rv1821	0.50124	-0.996426	0.0356054
Rv1441c	2.00294	1.00212	0.0297135		Rv2815c	0.502179	-0.993726	0.13607
Rv1532c	2.00215	1.00155	0.0338799		Rv0563	0.502303	-0.993371	0.0265159
Rv3777	1.99748	0.998183	0.0620488		Rv2427Ac	0.503216	-0.99075	0.237105
Rv1234	1.99557	0.996798	0.0340657		Rv0213c	0.504055	-0.988347	0.0637122
Rv0342	1.99237	0.994483	0.0381512		Rv1974	0.50415	-0.988075	0.0353188
Rv1889c	1.99222	0.99438	0.0279897		Rv3747	0.506629	-0.980999	0.0261092
Rv3615c	1.9877	0.991103	0.0597326		Rv0759c	0.506978	-0.980004	0.0343647
Rv1068c	1.98651	0.990239	0.192465		Rv1407	0.507154	-0.979505	0.0321822
Rv2129c	1.98542	0.989447	0.0799667		Rv0078	0.507396	-0.978816	0.0418034
Rv0507	1.98323	0.987851	0.0386098		Rv1372	0.507532	-0.97843	0.0288169
Rv0142	1.98208	0.987019	0.0450943		Rv2176	0.508636	-0.975295	0.0406482
Rv0051	1.97646	0.98292	0.0286871		Rv2597	0.509163	-0.9738	0.0429244
Rv1649	1.97425	0.981308	0.0436295		Rv0977	0.509649	-0.972425	0.0381923
Rv1057	1.97343	0.980708	0.0332913		Rv2158c	0.509703	-0.97227	0.0353264
Rv1177	1.97249	0.980016	0.029829		Rv3678A	0.509825	-0.971926	0.0344054
Rv2395	1.9696	0.977904	0.0397621		Rv2405	0.509833	-0.971903	0.0361707
Rv2140c	1.96816	0.976847	0.0404137		Rv2089c	0.510148	-0.971014	0.0318301
Rv1105	1.96558	0.974955	0.0301418		Rv2827c	0.510906	-0.96887	0.0309317
Rv1751	1.96433	0.974039	0.0335824		Rv1032c	0.511614	-0.966872	0.0448512
Rv2341	1.96023	0.97102	0.0389021		Rv1168c	0.511915	-0.966023	0.0306435
Rv3208	1.95698	0.968629	0.047704		Rv0347	0.512304	-0.964929	0.0420708
Rv1125	1.95601	0.967917	0.0439831		Rv2309c	0.51251	-0.964348	0.0350301
Rv1425	1.95587	0.967813	0.0408384		Rv2396	0.513267	-0.962218	0.0375716
Rv0038	1.95522	0.967331	0.046836		Rv1915	0.513277	-0.962191	0.0388328
Rv1645c	1.95367	0.966184	0.0835359		Rv3685c	0.513551	-0.961419	0.0327357
Rv0095c	1.95344	0.96602	0.102774		Rv1031	0.513643	-0.961163	0.0343899
Rv3305c	1.95166	0.964704	0.0437923		Rv0610c	0.515337	-0.956411	0.0332257
Rv3621c	1.9507	0.963991	0.0371989		Rv1814	0.515452	-0.95609	0.0383983
Rv0945	1.9501	0.963548	0.0423453		Rv0899	0.515494	-0.955973	0.0295641
Rv0598c	1.94972	0.96327	0.0948986		Rv2107	0.515683	-0.955444	0.0387262
Rv2796c	1.94646	0.960851	0.20027		Rv0609	0.516586	-0.952921	0.0861046
Rv0938	1.94502	0.959788	0.0346321		Rv2263	0.516878	-0.952103	0.0356372
Rv1875	1.94433	0.95927	0.0315408		Rv0439c	0.51733	-0.950842	0.0366497
Rv0286	1.94253	0.957938	0.0393279		Rv3100c	0.517925	-0.949185	0.140036
Rv3689	1.94094	0.956758	0.0481515		Rv3165c	0.518199	-0.948422	0.0651945
Rv2885c	1.93977	0.955885	0.0311369		Rv1663	0.518552	-0.947439	0.0306278
Rv1352	1.93956	0.955728	0.0445625		Rv0993	0.518967	-0.946287	0.0328096
Rv2983	1.93949	0.955676	0.0711023		Rv0274	0.519225	-0.945569	0.0521394
Rv2048c	1.93346	0.951186	0.0562214		Rv1706A	0.519739	-0.94414	0.0415078
Rv0516c	1.93318	0.950974	0.0431911		Rv1655	0.520136	-0.943039	0.033524
Rv1691	1.93285	0.950728	0.158206		Rv0518	0.520422	-0.942246	0.0566827
Rv3708c	1.93264	0.950574	0.0375747		Rv0749A	0.520643	-0.941635	0.0438037
Rv2537c	1.93235	0.95036	0.0619702		Rv2076c	0.520649	-0.941618	0.0670982
Rv0909	1.93192	0.950032	0.223955		Rv0127	0.520914	-0.940882	0.0369024
Rv2490c	1.93009	0.948665	0.0472384		Rv0126	0.521359	-0.93965	0.0426449
Rv1197	1.93008	0.948661	0.0480749		Rv0768	0.521502	-0.939256	0.0801052
Rv3507	1.92868	0.947612	0.044712		Rv1743	0.521575	-0.939052	0.0379012
Rv1765A	1.92829	0.947325	0.0968956		Rv3202A	0.521628	-0.938907	0.0785978
Rv0204c	1.92365	0.943848	0.0598112		Rv1757c	0.521802	-0.938425	0.141821
Rv0662c	1.92246	0.942954	0.292663		Rv0277Ac	0.521983	-0.937925	0.034934
Rv0928	1.91747	0.939207	0.0370163		Rv2486	0.522366	-0.936867	0.0432299
Rv2952	1.91463	0.937069	0.0391111		Rv2252	0.522497	-0.936506	0.0542401
Rv1436	1.91298	0.935823	0.0392313		Rv3417c	0.522799	-0.935672	0.0450918
Rv0524	1.91204	0.935111	0.0450681		Rv0586	0.523308	-0.934269	0.0444516
Rv0576	1.91042	0.933886	0.0426256		Rv1340	0.523308	-0.934268	0.0385461
Rv2092c	1.90766	0.931806	0.0411023		Rv0855	0.523473	-0.933813	0.0425383
Rv3860	1.90572	0.930333	0.0478304		Rv2550c	0.523639	-0.933356	0.0399797
Rv3250c	1.90416	0.929153	0.483307		Rv3462c	0.523914	-0.932598	0.0545929
Rv2397c	1.90372	0.928818	0.19585		Rv3016	0.524517	-0.930939	0.048385
Rv3109	1.90286	0.928171	0.110764		Rv0834c	0.524807	-0.93014	0.0398814
Rv3819	1.90262	0.92799	0.0849337		Rv2552c	0.525046	-0.929484	0.0376591
Rv2886c	1.9002	0.926151	0.0392172		Rv2709	0.525168	-0.929149	0.0508611
Rv3701c	1.89924	0.925421	0.0864961		Rv2156c	0.525193	-0.92908	0.0438423
Rv0936	1.89776	0.924299	0.0594911		Rv2854	0.525494	-0.928253	0.0381053
Rv2536	1.8971	0.923798	0.0787861		Rv1048c	0.526056	-0.926711	0.0453793
Rv3566c	1.89654	0.923372	0.0667809		Rv3010c	0.526063	-0.926692	0.0402065
Rv2977c	1.89643	0.923283	0.0453909		Rv2497c	0.526166	-0.926411	0.035816
Rv2499c	1.89598	0.922944	0.152461		Rv0817c	0.526753	-0.924803	0.0395139
Rv0390	1.89505	0.922236	0.147735		Rv2961	0.527186	-0.923617	0.0378073
Rv1778c	1.89427	0.921646	0.0428917		Rv1988	0.527832	-0.921849	0.0371598
Rv1745c	1.8939	0.921358	0.0614688		Rv3137	0.528353	-0.920427	0.0379562
Rv3003c	1.89323	0.920847	0.0455688		Rv0063	0.528479	-0.920081	0.0459445
Rv3108	1.89294	0.92063	0.0523529		Rv1231c	0.528713	-0.919444	0.0442569
Rv1518	1.89038	0.918675	0.0487859		Rv2767c	0.528952	-0.918791	0.0754531
Rv1384	1.88957	0.918059	0.0470781		Rv3769	0.529627	-0.916952	0.077344
Rv1187	1.88919	0.917771	0.0790802		Rv1767	0.530299	-0.915122	0.194059
Rv3338	1.88847	0.917216	0.0551252		Rv1852	0.531364	-0.912228	0.0383247
Rv1022	1.88747	0.916454	0.0450677		Rv0046c	0.531948	-0.910644	0.30652
Rv2402	1.88661	0.915793	0.0576286		Rv1205	0.532686	-0.908644	0.0462147
Rv0434	1.88504	0.914598	0.0580313		Rv2802c	0.532882	-0.908111	0.040906
Rv2456c	1.88381	0.913654	0.0426116		Rv1766	0.533052	-0.907652	0.0482874
Rv0358	1.88297	0.913014	0.0738824		Rv0053	0.53343	-0.906629	0.107911
Rv2363	1.88277	0.912856	0.0755486		Rv1037c	0.533476	-0.906504	0.0453132
Rv1163	1.88094	0.911455	0.0503306		Rv0048c	0.533672	-0.905974	0.0715996
Rv1275	1.88083	0.911367	0.0581255		Rv1808	0.534295	-0.904291	0.0437436
Rv0478	1.88044	0.911071	0.0770744		Rv1708	0.53498	-0.902443	0.100394
Rv0659c	1.87764	0.908918	0.0472063		Rv1836c	0.535021	-0.902334	0.0630639
Rv0668	1.87615	0.907775	0.0622863		Rv3117	0.535051	-0.902252	0.0846152
Rv2972c	1.87603	0.907685	0.0629991		Rv0983	0.535243	-0.901735	0.0523059
Rv0117	1.87534	0.907153	0.0511383		Rv3311	0.53531	-0.901553	0.0645788
Rv0799c	1.87497	0.90687	0.0461181		Rv3726	0.535319	-0.901528	0.0539701
Rv0553	1.8731	0.905429	0.0457093		Rv2675c	0.53591	-0.899937	0.0613761
Rv3586	1.87226	0.904778	0.109635		Rv0004	0.536052	-0.899555	0.066226
Rv3897c	1.8693	0.902494	0.0454382		Rv2598	0.536718	-0.897765	0.125976
Rv0284	1.86837	0.901783	0.0788235		Rv1783	0.536725	-0.897744	0.0672613
Rv3595c	1.86693	0.900666	0.0450499		Rv1223	0.538338	-0.893415	0.0489161
Rv0803	1.86469	0.898933	0.0508196		Rv3452	0.53845	-0.893116	0.0608586
Rv1642	1.86451	0.898795	0.117608		Rv0739	0.538508	-0.892961	0.0501338
Rv1296	1.86433	0.898661	0.0481213		Rv1253	0.539301	-0.890836	0.118319
Rv1323	1.86308	0.897688	0.06847		Rv0143c	0.539378	-0.89063	0.0589711
Rv2236c	1.86062	0.895786	0.0726057		Rv0525	0.53997	-0.889049	0.1704
Rv3110	1.85974	0.895099	0.169276		Rv2556c	0.540568	-0.887452	0.0513613
Rv2883c	1.85963	0.895015	0.0491815		Rv0985c	0.540596	-0.887377	0.134065
Rv0905	1.85616	0.892325	0.0460991		Rv1728c	0.54061	-0.887341	0.0571665
Rv3179	1.8557	0.891963	0.0639152		Rv2638	0.541605	-0.884687	0.0475343
Rv1277	1.85492	0.891358	0.0919463		Rv2866	0.541625	-0.884633	0.0502247
Rv0125	1.85341	0.890185	0.0542023		Rv0456A	0.541666	-0.884525	0.0771592
Rv2984	1.85296	0.889835	0.0501657		Rv0771	0.54187	-0.883981	0.065578
Rv3301c	1.85199	0.889078	0.239936		Rv1366A	0.541973	-0.883706	0.0476872
Rv1769	1.84901	0.886753	0.0954243		Rv0898c	0.542039	-0.883533	0.108469
Rv3612c	1.84798	0.88595	0.0597542		Rv2421c	0.542213	-0.883069	0.0509774
Rv0407	1.84719	0.885333	0.0547639		Rv2132	0.542351	-0.882701	0.0600857
Rv0273c	1.84621	0.884569	0.0599011		Rv1960c	0.542463	-0.882404	0.0754997
Rv3902c	1.84383	0.882703	0.0853646		Rv3541c	0.542664	-0.881868	0.402871
Rv0624	1.84202	0.881287	0.0492217		Rv2461c	0.542706	-0.881757	0.050248
Rv3846	1.84133	0.880751	0.049258		Rv3220c	0.543231	-0.880361	0.12953
Rv1256c	1.83877	0.878741	0.0686824		Rv2041c	0.543378	-0.879972	0.0460947
Rv3741c	1.83771	0.877907	0.0559084		Rv3880c	0.543649	-0.879252	0.13168
Rv3791	1.83656	0.877006	0.100198		Rv2185c	0.544513	-0.876961	0.0586431
Rv0978c	1.83483	0.87565	0.0553214		Rv1626	0.546157	-0.872611	0.0584236
Rv1942c	1.83278	0.874031	0.0581319		Rv1478	0.546433	-0.871882	0.115281
Rv0429c	1.83187	0.873316	0.095394		Rv1690	0.546785	-0.870953	0.192293
Rv0721	1.83182	0.873276	0.0536631		Rv1973	0.546829	-0.870838	0.0833298
Rv1502	1.82818	0.870407	0.0496092		Rv1689	0.546888	-0.870684	0.05033
Rv1902c	1.82765	0.869991	0.135239		Rv3247c	0.547171	-0.869937	0.069519
Rv1423	1.82637	0.868981	0.0617904		Rv1285	0.547843	-0.868165	0.0530079
Rv2953	1.82627	0.8689	0.0783281		Rv2587c	0.548247	-0.867101	0.0696295
Rv0392c	1.82546	0.868261	0.0687517		Rv0828c	0.549378	-0.864128	0.0662409
Rv2540c	1.82344	0.86666	0.0581799		Rv1332	0.549404	-0.86406	0.0546467
Rv0987	1.82255	0.865956	0.0620086		Rv0858c	0.549435	-0.86398	0.0709844
Rv3422c	1.82184	0.865398	0.108321		Rv2789c	0.549444	-0.863955	0.0670791
Rv1090	1.81884	0.863016	0.0919415		Rv3775	0.54973	-0.863204	0.0638412
Rv0036c	1.81374	0.858971	0.0641901		Rv2479c	0.549892	-0.862779	0.0535167
Rv0517	1.81322	0.858555	0.0719521		Rv0819	0.550114	-0.862198	0.0736447
Rv2887	1.813	0.858379	0.0745107		Rv1847	0.550321	-0.861656	0.107946
Rv3375	1.81286	0.858265	0.0743556		Rv1761c	0.552584	-0.855734	0.0540023
Rv1063c	1.81226	0.857788	0.0705012		Rv3040c	0.55336	-0.85371	0.0762393
Rv3558	1.81098	0.856767	0.0691364		Rv2177c	0.554127	-0.851711	0.0553825
Rv1300	1.80915	0.855316	0.0572332		Rv1857	0.554165	-0.851613	0.0576514
Rv3762c	1.8076	0.854075	0.0593095		Rv2894c	0.554295	-0.851275	0.0572373
Rv2539c	1.80629	0.853033	0.109484		Rv1442	0.554355	-0.851118	0.067959
Rv1160	1.80515	0.852122	0.0801332		Rv2871	0.554412	-0.850968	0.264394
Rv3579c	1.80506	0.852044	0.0758936		Rv2265	0.554479	-0.850794	0.0633837
Rv2307B	1.80162	0.849291	0.0610127		Rv2097c	0.55474	-0.850116	0.0638358
Rv1948c	1.80118	0.848939	0.0606705		Rv3735	0.555008	-0.849421	0.105986
Rv0743c	1.79941	0.847522	0.0618556		Rv2356c	0.555041	-0.849334	0.140561
Rv3277	1.79778	0.846219	0.0961552		Rv1408	0.55547	-0.848218	0.0622334
Rv1672c	1.79774	0.846187	0.0859011		Rv1765c	0.556931	-0.84443	0.0611653
Rv1351	1.79766	0.84612	0.271935		Rv0775	0.557147	-0.843871	0.0648951
Rv3656c	1.79449	0.843578	0.428832		Rv1492	0.557526	-0.84289	0.0667788
Rv2069	1.79196	0.841542	0.0659252		Rv3898c	0.557553	-0.842819	0.0902534
Rv2530A	1.79075	0.84056	0.272788		Rv2684	0.557573	-0.842768	0.0591879
Rv1324	1.79057	0.840416	0.0644958		Rv3503c	0.557644	-0.842583	0.215031
Rv3491	1.79047	0.840335	0.0737292		Rv1591	0.558646	-0.839993	0.074225
Rv2693c	1.78785	0.838226	0.0838324		Rv1554	0.558979	-0.839134	0.19896
Rv2724c	1.78768	0.838085	0.0667244		Rv1558	0.559346	-0.838186	0.0984794
Rv0394c	1.78704	0.83757	0.0625224		Rv1615	0.559492	-0.83781	0.0837091
Rv2116	1.78513	0.836028	0.0657021		Rv3753c	0.559687	-0.837309	0.158895
Rv1171	1.78364	0.834823	0.0866154		Rv3502c	0.559975	-0.836565	0.0711215
Rv2678c	1.78274	0.834099	0.0712109		Rv1071c	0.559991	-0.836525	0.0670865
Rv2059	1.78201	0.833508	0.136661		Rv1650	0.561463	-0.832737	0.0830902
Rv2686c	1.78057	0.83234	0.0787811		Rv0398c	0.5623	-0.830588	0.0853836
Rv3440c	1.77934	0.831344	0.298123		Rv0763c	0.562321	-0.830535	0.318771
Rv2799	1.77712	0.829543	0.0676884		Rv0590	0.56268	-0.829612	0.115269
Rv2274c	1.77575	0.828428	0.133825		Rv0208c	0.563128	-0.828465	0.0586676
Rv2297	1.77303	0.826219	0.163115		Rv0868c	0.56323	-0.828203	0.0755826
Rv3272	1.77256	0.825837	0.0706561		Rv2978c	0.563288	-0.828055	0.0690079
Rv3858c	1.77207	0.825437	0.0719232		Rv2207	0.563329	-0.827951	0.0624029
Rv3122	1.77203	0.825401	0.0912099		Rv3474	0.563525	-0.827448	0.206609
Rv2735c	1.77035	0.824033	0.0798416		Rv3241c	0.5638	-0.826744	0.0946308
Rv3324c	1.76959	0.823412	0.0717176		Rv3197	0.564004	-0.826222	0.0852907
Rv3361c	1.76732	0.821562	0.0755101		Rv2344c	0.564234	-0.825634	0.0646101
Rv0356c	1.76649	0.820882	0.0959346		Rv3184	0.564536	-0.824863	0.231679
Rv2804c	1.76602	0.8205	0.0849215		Rv0207c	0.565297	-0.822919	0.128514
Rv3773c	1.76521	0.819838	0.0902317		Rv2255c	0.565731	-0.821812	0.203849
Rv2618	1.76409	0.818921	0.0941819		Rv1825	0.566175	-0.820679	0.0633556
Rv3870	1.76334	0.818307	0.0810879		Rv1775	0.566267	-0.820445	0.0699451
Rv1793	1.76276	0.817833	0.0749103		Rv1723	0.566358	-0.820213	0.0825243
Rv2264c	1.76253	0.81765	0.0884925		Rv2923c	0.566467	-0.819937	0.222028
Rv3317	1.75998	0.815561	0.0736125		Rv0994	0.566492	-0.819873	0.0750869
Rv1720c	1.75942	0.8151	0.0720328		Rv2755c	0.56651	-0.819825	0.339752
Rv2142c	1.7587	0.814508	0.0668763		Rv2481c	0.566656	-0.819455	0.0720858
Rv2345	1.75716	0.813243	0.18199		Rv0754	0.567015	-0.818541	0.0818692
Rv1510	1.75462	0.811156	0.0943667		Rv0080	0.567311	-0.817788	0.0952294
Rv3815c	1.75445	0.811022	0.094989		Rv0437c	0.568003	-0.816029	0.123936
Rv3449	1.75351	0.810246	0.0883709		Rv3308	0.568636	-0.814423	0.0698321
Rv2342	1.75101	0.808183	0.0819821		Rv0749	0.568846	-0.813889	0.0846854
Rv2570	1.75085	0.808054	0.0761387		Rv3380c	0.569065	-0.813335	0.0668051
Rv0555	1.74818	0.80585	0.0773654		Rv2410c	0.569212	-0.812962	0.0763592
Rv0456c	1.74219	0.800901	0.0844244		Rv1111c	0.569245	-0.812879	0.0967366
Rv3754	1.74129	0.800156	0.119061		Rv2727c	0.569546	-0.812115	0.0814777
Rv1515c	1.74019	0.799247	0.121789		Rv2106	0.569596	-0.81199	0.0667587
Rv1212c	1.739	0.798256	0.25673		Rv1774	0.569695	-0.811738	0.0959758
Rv2937	1.7387	0.798007	0.086075		Rv3916c	0.569885	-0.811257	0.0993494
Rv2194	1.73694	0.796547	0.0850258		Rv2439c	0.570199	-0.810462	0.0768076
Rv3686c	1.73475	0.79473	0.133235		Rv1873	0.570607	-0.80943	0.0693219
Rv2307c	1.73338	0.793585	0.0757686		Rv1112	0.571048	-0.808315	0.0959221
Rv0785	1.72975	0.790566	0.0910839		Rv2846c	0.571317	-0.807638	0.0816419
Rv1213	1.72835	0.789397	0.0895534		Rv0079	0.571912	-0.806136	0.0754573
Rv3294c	1.72829	0.789344	0.0994125		Rv2313c	0.572033	-0.805829	0.0901279
Rv1513	1.72507	0.786656	0.0810229		Rv2455c	0.57204	-0.805813	0.0871032
Rv0001	1.72298	0.784907	0.105291		Rv3015c	0.572301	-0.805153	0.0773804
Rv3192	1.72224	0.784288	0.098636		Rv0588	0.572841	-0.803794	0.0695894
Rv1165	1.72188	0.783987	0.0900089		Rv0431	0.573174	-0.802955	0.0734755
Rv3585	1.72184	0.783953	0.0816294		Rv3719	0.57328	-0.802688	0.100079
Rv3208A	1.72166	0.7838	0.106812		Rv3195	0.573396	-0.802395	0.0748129
Rv3476c	1.72163	0.783772	0.101282		Rv3751	0.57362	-0.801833	0.0761514
Rv3808c	1.72108	0.783314	0.103013		Rv0139	0.573774	-0.801444	0.0832076
Rv2602	1.72106	0.783295	0.134593		Rv2492	0.574217	-0.800333	0.072188
Rv0212c	1.72086	0.783133	0.147501		Rv1965	0.574302	-0.800117	0.115677
Rv0864	1.72079	0.783068	0.0809179		Rv1534	0.57435	-0.799997	0.0784914
Rv3104c	1.72061	0.782921	0.0920885		Rv2045c	0.576561	-0.794454	0.0771984
Rv0540	1.71956	0.782037	0.0815257		Rv0634B	0.576906	-0.793591	0.227467
Rv3485c	1.71813	0.780835	0.112957		Rv1882c	0.577582	-0.791902	0.0946159
Rv1638	1.71751	0.780321	0.116175		Rv1916	0.578141	-0.790507	0.0840664
Rv0263c	1.71643	0.779411	0.116834		Rv0157	0.578228	-0.79029	0.115973
Rv3331	1.7163	0.779305	0.0888608		Rv0473	0.578507	-0.789595	0.0931363
Rv3432c	1.71542	0.778561	0.0955802		Rv0198c	0.579187	-0.7879	0.104407
Rv3765c	1.71488	0.77811	0.156264		Rv2163c	0.580032	-0.785796	0.118098
Rv3759c	1.71117	0.774987	0.0954468		Rv3386	0.580342	-0.785024	0.227331
Rv1791	1.71095	0.7748	0.0984202		Rv2357c	0.58102	-0.78334	0.0841508
Rv3824c	1.71005	0.774036	0.0835496		Rv3851	0.581211	-0.782866	0.231859
Rv2437	1.70986	0.77388	0.108121		Rv2465c	0.58144	-0.782299	0.0810539
Rv1073	1.70934	0.773435	0.131286		Rv2689c	0.581705	-0.781641	0.166836
Rv0370c	1.709	0.77315	0.11585		Rv0500	0.581842	-0.781301	0.0911995
Rv1360	1.70894	0.773098	0.10251		Rv1945	0.582019	-0.780863	0.092885
Rv1211	1.7054	0.770111	0.0924887		Rv1482c	0.582061	-0.780757	0.0978592
Rv0455c	1.7046	0.769431	0.0919575		Rv1206	0.582123	-0.780604	0.082799
Rv0195	1.70203	0.767253	0.0857904		Rv3032	0.582611	-0.779395	0.08576
Rv0865	1.70024	0.76574	0.103769		Rv0589	0.584274	-0.775284	0.116529
Rv3561	1.69967	0.765254	0.136991		Rv0580c	0.584704	-0.774223	0.0898328
Rv1379	1.69685	0.76286	0.101513		Rv0075	0.584749	-0.77411	0.0909674
Rv0729	1.69579	0.761962	0.0989585		Rv0322	0.585099	-0.773246	0.0793146
Rv0902c	1.69414	0.760553	0.134487		Rv1070c	0.585107	-0.773227	0.0945084
Rv1383	1.69387	0.760321	0.176582		Rv0495c	0.585417	-0.772463	0.094543
Rv1538c	1.69358	0.760074	0.106664		Rv0618	0.585471	-0.77233	0.0890822
Rv2574	1.69202	0.758749	0.0895114		Rv2690c	0.58587	-0.771348	0.0928519
Rv0161	1.69096	0.75784	0.092206		Rv0360c	0.586021	-0.770975	0.0847877
Rv1322	1.69014	0.757143	0.175714		Rv3139	0.586205	-0.770522	0.0824169
Rv0888	1.68991	0.756948	0.197746		Rv1760	0.586262	-0.770383	0.140362
Rv0500B	1.68919	0.756328	0.0994497		Rv1725c	0.586263	-0.77038	0.089565
Rv3418c	1.689	0.756171	0.0845493		Rv2922c	0.58643	-0.76997	0.0918979
Rv1918c	1.68886	0.756048	0.123732		Rv1369c	0.586474	-0.769861	0.0843626
Rv0239	1.68877	0.755974	0.119981		Rv3817	0.586482	-0.769841	0.0845959
Rv1895	1.68787	0.755203	0.112527		Rv2168c	0.586755	-0.769169	0.21571
Rv2324	1.6827	0.750782	0.111222		Rv3465	0.587033	-0.768486	0.328395
Rv3304	1.68215	0.750302	0.0947538		Rv3223c	0.587383	-0.767626	0.0909733
Rv1514c	1.68174	0.749958	0.0964628		Rv2088	0.587864	-0.766445	0.097443
Rv2918c	1.68092	0.749248	0.0993687		Rv1780	0.588264	-0.765463	0.133558
Rv0470c	1.68055	0.74893	0.135794		Rv1119c	0.588597	-0.764649	0.0962916
Rv0135c	1.68046	0.748854	0.134734		Rv0307c	0.588857	-0.76401	0.0987363
Rv1286	1.67779	0.746566	0.11858		Rv2001	0.588964	-0.763749	0.0849561
Rv1135A	1.67745	0.746269	0.30271		Rv0878c	0.589042	-0.763556	0.154983
Rv1092c	1.67668	0.74561	0.11062		Rv2741	0.589207	-0.763153	0.0865667
Rv2583c	1.67599	0.745017	0.123163		Rv1964	0.589667	-0.762028	0.114177
Rv1049	1.67452	0.743747	0.471643		Rv2862A	0.589766	-0.761786	0.127815
Rv3614c	1.67279	0.74226	0.107944		Rv3748	0.589794	-0.761717	0.11117
Rv3106	1.67145	0.7411	0.101608		Rv3078	0.589954	-0.761326	0.0903877
Rv0420c	1.66769	0.737849	0.132208		Rv2658c	0.590534	-0.759909	0.0867944
Rv0145	1.66693	0.73719	0.107072		Rv2770c	0.591011	-0.758743	0.118543
Rv1290A	1.66251	0.733366	0.121825		Rv1276c	0.591308	-0.758019	0.110748
Rv3787c	1.66232	0.733197	0.101685		Rv2257c	0.591573	-0.757372	0.0907939
Rv1579c	1.6618	0.73275	0.363387		Rv1629	0.591592	-0.757325	0.168138
Rv0454	1.66024	0.73139	0.15227		Rv0724	0.591856	-0.756681	0.112829
Rv3002c	1.66022	0.731373	0.150473		Rv2814c	0.593034	-0.753812	0.0889064
Rv1944c	1.65994	0.731135	0.118151		Rv3650	0.593267	-0.753247	0.158949
Rv0055	1.65924	0.730522	0.201272		Rv2648	0.593376	-0.752982	0.239295
Rv3895c	1.65754	0.729048	0.121903		Rv2404c	0.593557	-0.752542	0.112087
Rv0782	1.6562	0.727881	0.108341		Rv0144	0.593936	-0.751621	0.112174
Rv3433c	1.65423	0.726162	0.110019		Rv1600	0.594036	-0.751378	0.102263
Rv2811	1.65381	0.725795	0.522769		Rv1991c	0.59414	-0.751125	0.154621
Rv0171	1.65336	0.725397	0.133944		Rv3877	0.595085	-0.748832	0.123128
Rv1207	1.65153	0.723802	0.117876		Rv0415	0.595129	-0.748726	0.163268
Rv3542c	1.65071	0.723085	0.112558		Rv1413	0.595714	-0.747308	0.117986
Rv0488	1.64983	0.72232	0.114212		Rv2245	0.596976	-0.744255	0.09517
Rv1023	1.6485	0.721158	0.123805		Rv2390c	0.597196	-0.743724	0.117054
Rv1295	1.64779	0.720534	0.114641		Rv1586c	0.597864	-0.742111	0.104508
Rv2594c	1.64729	0.720095	0.180998		Rv1850	0.598214	-0.741267	0.105737
Rv2172c	1.64517	0.718238	0.132721		Rv3141	0.598654	-0.740206	0.150427
Rv3120	1.6442	0.717383	0.129864		Rv1788	0.598726	-0.740032	0.10525
Rv3859c	1.64379	0.717029	0.13518		Rv1957	0.600004	-0.736955	0.105427
Rv0999	1.64313	0.716443	0.136146		Rv1806	0.600611	-0.735498	0.371363
Rv1630	1.64197	0.71543	0.109804		Rv3329	0.600747	-0.735171	0.113186
Rv1432	1.64063	0.714252	0.129983		Rv1812c	0.600976	-0.734621	0.138749
Rv2968c	1.63847	0.712352	0.113037		Rv0509	0.60226	-0.731541	0.126856
Rv0264c	1.63778	0.711738	0.263233		Rv2394	0.602532	-0.730891	0.115195
Rv2774c	1.63697	0.711026	0.143257		Rv2408	0.602854	-0.730118	0.132833
Rv0433	1.63688	0.710953	0.115943		Rv2000	0.602908	-0.729991	0.104546
Rv1744c	1.63522	0.709485	0.155136		Rv0654	0.603188	-0.729321	0.109131
Rv0843	1.63407	0.70847	0.147876		Rv3743c	0.603586	-0.72837	0.126015
Rv1280c	1.63397	0.708382	0.131067		Rv3232c	0.603824	-0.727799	0.118134
Rv1718	1.63119	0.705928	0.262954		Rv0105c	0.60429	-0.726686	0.267255
Rv0106	1.63085	0.705621	0.130804		Rv0021c	0.604308	-0.726643	0.150922
Rv3248c	1.6303	0.705135	0.134689		Rv3124	0.60462	-0.7259	0.103437
Rv0908	1.62965	0.704562	0.116441		Rv0153c	0.604893	-0.725249	0.109696
Rv2329c	1.62839	0.703442	0.137744		Rv3635	0.604957	-0.725095	0.123674
Rv1660	1.62633	0.701618	0.133132		Rv0542c	0.60539	-0.724062	0.102494
Rv3832c	1.62577	0.70112	0.13318		Rv1813c	0.606286	-0.72193	0.137875
Rv1082	1.62412	0.699654	0.126969		Rv0973c	0.606306	-0.721881	0.130041
Rv1878	1.6227	0.698394	0.142466		Rv2981c	0.606393	-0.721675	0.114303
Rv1680	1.62233	0.698068	0.13503		Rv0613c	0.607354	-0.71939	0.114178
Rv1421	1.62217	0.697926	0.127631		Rv2407	0.607819	-0.718285	0.118782
Rv0860	1.62158	0.697404	0.144511		Rv2278	0.608003	-0.717849	0.303159
Rv0773c	1.62137	0.697215	0.133415		Rv2256c	0.608244	-0.717277	0.114579
Rv2861c	1.62075	0.696666	0.141583		Rv0500A	0.608266	-0.717226	0.231366
Rv0083	1.61996	0.695962	0.124754		Rv3501c	0.608594	-0.716448	0.116636
Rv0214	1.61946	0.695517	0.136951		Rv1193	0.608701	-0.716195	0.137875
Rv0174	1.61924	0.69532	0.138704		Rv1088	0.609667	-0.713907	0.293849
Rv3135	1.61761	0.693862	0.134754		Rv2710	0.609883	-0.713396	0.137298
Rv3901c	1.61693	0.693258	0.130568		Rv1993c	0.610065	-0.712965	0.169776
Rv0283	1.61632	0.692712	0.139104		Rv1345	0.610547	-0.711826	0.117451
Rv1029	1.61561	0.69208	0.146974		Rv2307D	0.610881	-0.711037	0.180366
Rv2765	1.61493	0.691472	0.121712		Rv2659c	0.610963	-0.710843	0.121986
Rv2563	1.61468	0.691251	0.130446		Rv3607c	0.611553	-0.70945	0.109622
Rv0176	1.61361	0.690294	0.12358		Rv2160A	0.611872	-0.708697	0.143794
Rv3660c	1.61233	0.689144	0.148426		Rv1762c	0.61217	-0.707995	0.15675
Rv2581c	1.60864	0.685844	0.164892		Rv0247c	0.612332	-0.707613	0.132804
Rv2833c	1.60808	0.685342	0.187616		Rv3457c	0.613064	-0.70589	0.12996
Rv0357c	1.60613	0.683587	0.148176		Rv1445c	0.61333	-0.705264	0.114031
Rv3624c	1.60208	0.679942	0.143934		Rv3545c	0.613467	-0.704943	0.124977
Rv3717	1.59894	0.677117	0.152568		Rv2134c	0.613801	-0.704158	0.115345
Rv1928c	1.5987	0.676896	0.171037		Rv0744Ac	0.614095	-0.703467	0.21207
Rv3647c	1.59785	0.676133	0.157005		Rv0122	0.614407	-0.702734	0.206627
Rv0008c	1.59721	0.675551	0.142403		Rv2289	0.614781	-0.701857	0.111956
Rv0156	1.59661	0.675015	0.136195		Rv1792A	0.614939	-0.701485	0.345926
Rv2967c	1.59518	0.673716	0.133932		Rv2369c	0.614974	-0.701402	0.179764
Rv1842c	1.59491	0.673474	0.150914		Rv1673c	0.615074	-0.701167	0.184484
Rv3889c	1.59346	0.672167	0.171776		Rv0904c	0.61511	-0.701085	0.146017
Rv1270c	1.59305	0.67179	0.153606		Rv3363c	0.615468	-0.700244	0.73588
Rv0074	1.59223	0.67105	0.135376		Rv0104	0.615541	-0.700074	0.156892
Rv2248	1.59208	0.670916	0.159287		Rv3779	0.616286	-0.698328	0.175738
Rv3107c	1.59199	0.670833	0.158002		Rv0547c	0.616514	-0.697793	0.119095
Rv1643	1.59186	0.67071	0.147464		Rv1552	0.617275	-0.696015	0.127184
Rv0823c	1.5904	0.669386	0.151149		Rv2355	0.617644	-0.695153	0.130633
Rv3628	1.58956	0.668627	0.154348		Rv1628c	0.617764	-0.694873	0.148002
Rv2775	1.58951	0.668578	0.144754		Rv2878c	0.617815	-0.694752	0.130265
Rv0910	1.58819	0.66738	0.180113		Rv0822c	0.617816	-0.694751	0.129217
Rv3397c	1.58768	0.66692	0.343331		Rv3903c	0.61793	-0.694485	0.14027
Rv2464c	1.58744	0.666704	0.178195		Rv3555c	0.617966	-0.6944	0.150666
Rv1008	1.58741	0.666677	0.147285		Rv3913	0.618139	-0.693996	0.126102
Rv0802c	1.58617	0.66555	0.162214		Rv3890c	0.618266	-0.693701	0.304508
Rv2495c	1.58536	0.664812	0.163812		Rv1588c	0.61855	-0.693037	0.126048
Rv3885c	1.58365	0.663249	0.153631		Rv1763	0.618841	-0.692359	0.292999
Rv1559	1.58302	0.66268	0.154114		Rv1033c	0.619073	-0.691819	0.119898
Rv1156	1.58283	0.662509	0.143157		Rv2398c	0.619396	-0.691067	0.126533
Rv2917	1.58244	0.662153	0.1675		Rv3187	0.61959	-0.690615	0.120045
Rv1469	1.58135	0.66116	0.181328		Rv0349	0.619982	-0.689702	0.127851
Rv1438	1.5809	0.660746	0.148148		Rv3166c	0.620065	-0.68951	0.178143
Rv2993c	1.58036	0.660257	0.151027		Rv3551	0.62048	-0.688544	0.292759
Rv1127c	1.58033	0.660223	0.176916		Rv1455	0.620697	-0.688039	0.120548
Rv2231c	1.57972	0.659668	0.245123		Rv2992c	0.620709	-0.688011	0.125624
Rv3620c	1.57963	0.659583	0.163322		Rv0869c	0.621511	-0.686147	0.149532
Rv3654c	1.57759	0.657726	0.14747		Rv2582	0.62169	-0.685732	0.144433
Rv1107c	1.57674	0.656948	0.345238		Rv2310	0.623007	-0.682679	0.178918
Rv3483c	1.576	0.656267	0.168906		Rv1950c	0.623008	-0.682677	0.73141
Rv1771	1.57507	0.65542	0.148414		Rv3112	0.623407	-0.681755	0.63354
Rv1794	1.57427	0.654685	0.153862		Rv0463	0.623433	-0.681695	0.176381
Rv3921c	1.57106	0.651735	0.174203		Rv1130	0.623667	-0.681153	0.130104
Rv3213c	1.57058	0.651297	0.200366		Rv3499c	0.625045	-0.677969	0.129393
Rv3246c	1.57035	0.651087	0.15114		Rv1911c	0.625072	-0.677905	0.127479
Rv0056	1.57024	0.650986	0.181559		Rv1906c	0.625797	-0.676234	0.192318
Rv1792	1.56989	0.650664	0.168127		Rv3160c	0.625898	-0.676001	0.131266
Rv0578c	1.56831	0.649212	0.174328		Rv3240c	0.625932	-0.675922	0.146365
Rv0018c	1.567	0.648003	0.16227		Rv2701c	0.626123	-0.675482	0.151412
Rv2588c	1.56582	0.646918	0.169766		Rv0191	0.626914	-0.673661	0.146687
Rv2448c	1.56394	0.645182	0.145775		Rv0672	0.627043	-0.673364	0.179733
Rv2197c	1.55961	0.641185	0.200253		Rv2143	0.62844	-0.670152	0.183039
Rv1598c	1.55952	0.641106	0.161048		Rv0506	0.628451	-0.670127	0.168862
Rv3456c	1.5572	0.638952	0.155767		Rv2376c	0.628636	-0.669702	0.156951
Rv0365c	1.55684	0.638616	0.196524		Rv0474	0.628673	-0.669618	0.205822
Rv1453	1.55604	0.637878	0.201922		Rv3497c	0.628778	-0.669377	0.144585
Rv2326c	1.55601	0.637847	0.158329		Rv2695	0.62885	-0.669212	0.170479
Rv3566A	1.55556	0.637432	0.560838		Rv0562	0.629195	-0.668421	0.134578
Rv0933	1.55536	0.637249	0.168121		Rv0232	0.630025	-0.666519	0.143938
Rv0363c	1.5552	0.6371	0.168044		Rv1039c	0.630107	-0.666332	0.160828
Rv1631	1.55484	0.636769	0.186495		Rv2115c	0.630351	-0.665773	0.171699
Rv0583c	1.55347	0.635496	0.188931		Rv3136	0.630493	-0.665449	0.16933
Rv1576c	1.55317	0.635215	0.171245		Rv0303	0.630607	-0.665187	0.143763
Rv3054c	1.55051	0.632745	0.174305		Rv2532c	0.630869	-0.664588	0.151265
Rv3280	1.55006	0.632323	0.162679		Rv2349c	0.630973	-0.664351	0.136805
Rv0294	1.54945	0.631758	0.189605		Rv2606c	0.630999	-0.664289	0.162121
Rv3162c	1.54943	0.631733	0.181936		Rv0811c	0.631359	-0.663467	0.138924
Rv3411c	1.54646	0.628967	0.176866		Rv2414c	0.631687	-0.662719	0.13966
Rv0315	1.54636	0.628881	0.163584		Rv3073c	0.631718	-0.662648	0.310354
Rv2970c	1.5458	0.628349	0.16474		Rv1087A	0.6319	-0.662232	0.148882
Rv0265c	1.54549	0.628069	0.233084		Rv0067c	0.632214	-0.661516	0.123101
Rv0460	1.54546	0.628038	0.184072		Rv0760c	0.632217	-0.661508	0.158539
Rv0536	1.54487	0.627487	0.192767		Rv0026	0.632386	-0.661124	0.166655
Rv1173	1.54439	0.627037	0.483199		Rv2284	0.632575	-0.66069	0.169896
Rv1610	1.54288	0.625626	0.338881		Rv3356c	0.63261	-0.660612	0.162714
Rv3343c	1.54253	0.625303	0.275374		Rv1358	0.633191	-0.659286	0.165637
Rv1635c	1.54179	0.624608	0.211617		Rv0206c	0.633258	-0.659135	0.194316
Rv2573	1.54106	0.623923	0.172044		Rv2084	0.633429	-0.658746	0.140951
Rv3263	1.54041	0.623319	0.187063		Rv3027c	0.63357	-0.658425	0.138586
Rv2527	1.54024	0.623158	0.274572		Rv1547	0.633697	-0.658136	0.178651
Rv0824c	1.53792	0.620984	0.189477		Rv2377c	0.633952	-0.657556	0.224057
Rv1242	1.53786	0.620921	0.169185		Rv0134	0.634368	-0.656608	0.164832
Rv0887c	1.53655	0.619694	0.193542		Rv1759c	0.634379	-0.656584	0.187506
Rv0418	1.53601	0.619188	0.170898		Rv2772c	0.634529	-0.656243	0.22066
Rv2890c	1.53391	0.61721	0.190656		Rv2595	0.63467	-0.65592	0.269861
Rv1797	1.53302	0.616379	0.16976		Rv0991c	0.634896	-0.655407	0.216006
Rv2809	1.53235	0.615743	0.411938		Rv0664	0.636053	-0.652782	0.184994
Rv2584c	1.53207	0.615482	0.175987		Rv0222	0.636082	-0.652714	0.147618
Rv1512	1.5319	0.615322	0.304193		Rv0029	0.636138	-0.652588	0.1601
Rv1521	1.53184	0.615261	0.205912		Rv3245c	0.636216	-0.652412	0.151964
Rv2249c	1.52943	0.612995	0.192309		Rv3680	0.636239	-0.65236	0.174943
Rv0625c	1.52866	0.612265	0.193349		Rv3577	0.636421	-0.651947	0.15412
Rv0645c	1.52607	0.609819	0.19079		Rv1564c	0.637241	-0.650088	0.157278
Rv0371c	1.52561	0.609388	0.315537		Rv0538	0.637489	-0.649528	0.295559
Rv0196	1.52426	0.608105	0.287412		Rv1013	0.637607	-0.64926	0.175435
Rv0448c	1.52311	0.607016	0.200761		Rv3571	0.637846	-0.648719	0.143851
Rv2851c	1.52296	0.60688	0.180485		Rv1159	0.638038	-0.648285	0.217984
Rv2170	1.52282	0.606746	0.179739		Rv3752c	0.63811	-0.648123	0.309897
Rv1435c	1.52268	0.606615	0.192743		Rv0170	0.638295	-0.647704	0.166413
Rv2305	1.51963	0.603725	0.19557		Rv0634c	0.638778	-0.646612	0.172919
Rv1399c	1.51872	0.602858	0.200462		Rv3547	0.638801	-0.646561	0.173922
Rv1541c	1.51784	0.602022	0.247158		Rv2340c	0.639166	-0.645738	0.170238
Rv0426c	1.51553	0.599819	0.23824		Rv2234	0.639439	-0.645121	0.197452
Rv2508c	1.51524	0.599542	0.26339		Rv1621c	0.640107	-0.643615	0.156255
Rv1321	1.51352	0.597908	0.228619		Rv3201c	0.640247	-0.6433	0.148329
Rv1081c	1.51236	0.596802	0.203359		Rv3626c	0.640823	-0.642001	0.16805
Rv0804	1.51224	0.596691	0.228931		Rv1994c	0.641038	-0.641519	0.287481
Rv0731c	1.51147	0.595956	0.237921		Rv0099	0.641586	-0.640286	0.151053
Rv2996c	1.50957	0.594141	0.193859		Rv1865c	0.642003	-0.639349	0.176335
Rv2542	1.50831	0.59293	0.303326		Rv2596	0.642834	-0.637482	0.234932
Rv2399c	1.50815	0.592784	0.237916		Rv2243	0.642958	-0.637204	0.159755
Rv0201c	1.50755	0.592211	0.203016		Rv1824	0.644041	-0.634776	0.195317
Rv1727	1.50307	0.587914	0.209073		Rv2311	0.644117	-0.634605	0.165909
Rv0179c	1.50232	0.587194	0.244713		Rv3694c	0.645282	-0.631998	0.182478
Rv3364c	1.50069	0.585623	0.283702		Rv3666c	0.6453	-0.631958	0.191021
Rv0877	1.50065	0.585591	0.207245		Rv1072	0.645942	-0.630524	0.190158
					Rv1254	0.646067	-0.630245	0.197924
					Rv1288	0.646135	-0.630092	0.162084
					Rv2670c	0.646831	-0.628539	0.160721
					Rv2603c	0.64722	-0.627671	0.193884
					Rv3642c	0.647343	-0.627397	0.266742
					Rv2835c	0.647468	-0.627119	0.309834
					Rv2821c	0.647725	-0.626546	0.226309
					Rv3835	0.648113	-0.625683	0.184224
					Rv2650c	0.648625	-0.624544	0.199563
					Rv3332	0.6488	-0.624153	0.160307
					Rv3067	0.648916	-0.623897	0.200091
					Rv1198	0.649081	-0.62353	0.189023
					Rv0979A	0.649162	-0.62335	0.303965
					Rv1043c	0.649535	-0.622522	0.17233
					Rv2764c	0.649538	-0.622513	0.193863
					Rv2646	0.649819	-0.621889	0.162623
					Rv2528c	0.649874	-0.621769	0.197625
					Rv3146	0.650678	-0.619985	0.210372
					Rv3014c	0.650686	-0.619967	0.180926
					Rv0630c	0.651117	-0.61901	0.180546
					Rv0658c	0.651388	-0.618412	0.163277
					Rv1050	0.651399	-0.618386	0.246785
					Rv2962c	0.651827	-0.61744	0.180455
					Rv1851	0.652165	-0.616691	0.230181
					Rv3031	0.652794	-0.615299	0.175946
					Rv0399c	0.652887	-0.615096	0.182149
					Rv1419	0.652905	-0.615054	0.161386
					Rv0593	0.653128	-0.614562	0.202333
					Rv3436c	0.653342	-0.61409	0.170428
					Rv3266c	0.653394	-0.613976	0.202103
					Rv3445c	0.653459	-0.613831	0.428912
					Rv2517c	0.654332	-0.611905	0.373374
					Rv0340	0.654343	-0.611882	0.203179
					Rv0471c	0.654515	-0.611502	0.253914
					Rv1273c	0.654816	-0.610839	0.197778
					Rv2131c	0.654955	-0.610533	0.161773
					Rv1633	0.655564	-0.609191	0.192615
					Rv3051c	0.656439	-0.607267	0.208437
					Rv0477	0.656612	-0.606886	0.195188
					Rv1002c	0.65667	-0.606759	0.207381
					Rv1398c	0.656737	-0.606612	0.174077
					Rv1982A	0.657665	-0.604575	0.350388
					Rv2740	0.657746	-0.604397	0.199482
					Rv3186	0.6585	-0.602745	0.361352
					Rv1418	0.658648	-0.602421	0.246827
					Rv3506	0.659807	-0.599883	0.195152
					Rv0039c	0.660284	-0.598842	0.204608
					Rv1863c	0.660329	-0.598743	0.201907
					Rv2209	0.660393	-0.598603	0.330476
					Rv3292	0.660485	-0.598403	0.254558
					Rv0440	0.660926	-0.597438	0.210024
					Rv1217c	0.661175	-0.596897	0.171898
					Rv1716	0.661471	-0.59625	0.242255
					Rv3453	0.661621	-0.595923	0.251183
					Rv0367c	0.662117	-0.594842	0.288159
					Rv0269c	0.663024	-0.592866	0.218428
					Rv2870c	0.6638	-0.591178	0.191671
					Rv2926c	0.663961	-0.59083	0.185685
					Rv3603c	0.664771	-0.589072	0.192516
					Rv2309A	0.665136	-0.588279	0.219225
					Rv2548A	0.665157	-0.588234	0.232682
					Rv2948c	0.665617	-0.587237	0.225815
					Rv1226c	0.666106	-0.586176	0.218972
					Rv1443c	0.666209	-0.585954	0.196689
					Rv1395	0.666211	-0.585948	0.222856
					Rv2853	0.666262	-0.585838	0.206447

## Sheet: Sheet2
Up-regulation between D2 and D0					Down-regulation between D2 and D0
Gene ID	Fold Change (D2/D0)	Log2(D2/D0)	p value		Gene ID	Fold change (D2/D0)	Log2(D2/D0)	p value
Rv1434	29.0684	4.86138	3.96717e-16		Rv2624c	0.0124397	-6.32891	1.32677e-11
Rv2591	20.6831	4.37038	9.5457e-15		Rv3358	0.0152172	-6.03816	2.71274e-15
Rv2985	20.2502	4.33987	1.65752e-09		Rv3129	0.0191903	-5.70348	3.74932e-15
Rv3377c	15.4687	3.95128	2.92497e-08		Rv2623	0.0219867	-5.50723	3.41446e-21
Rv3648c	15.3675	3.94181	3.67521e-13		Rv1739c	0.0303598	-5.0417	4.10505e-10
Rv0653c	15.3143	3.9368	2.66049e-07		Rv3132c	0.0412895	-4.59808	1.92302e-09
Rv0288	14.89	3.89628	6.78088e-12		Rv1989c	0.0423427	-4.56174	4.82253e-16
Rv3427c	14.497	3.85769	4.2047e-12		Rv1892	0.045476	-4.45875	2.9222e-17
Rv1433	14.1471	3.82244	1.38752e-11		Rv2914c	0.0464084	-4.42947	4.24194e-16
Rv0866	13.8991	3.79692	5.68998e-11		Rv2911	0.0478458	-4.38546	1.39605e-14
Rv0722	13.855	3.79233	0.0046742		Rv2009	0.0489083	-4.35378	1.02194e-10
Rv0343	12.9732	3.69747	2.09014e-11		Rv2781c	0.0495381	-4.33532	1.76714e-09
Rv3259	12.8162	3.6799	1.26745e-10		Rv2033c	0.0528327	-4.24242	5.58764e-15
Rv2747	12.1637	3.60452	1.9492e-11		Rv0827c	0.0571386	-4.12939	1.27611e-15
Rv0882	11.2821	3.49596	6.21566e-11		Rv0968	0.0575084	-4.12008	3.65304e-15
Rv3374	10.7779	3.43001	0.0417783		Rv0967	0.0595172	-4.07055	2.99895e-11
Rv1933c	10.1202	3.33916	3.94314e-06		Rv0619	0.062088	-4.00954	5.7004e-06
Rv0406c	9.98727	3.32009	7.2744e-10		Rv1990c	0.0629132	-3.99049	1.30889e-10
Rv3210c	9.84932	3.30002	9.53944e-09		Rv0374c	0.0640676	-3.96426	2.81512e-09
Rv3718c	9.67166	3.27376	1.5508e-10		Rv3130c	0.0675561	-3.88777	3.44978e-13
Rv1182	9.61913	3.26591	2.71377e-09		Rv2626c	0.0683328	-3.87128	3.93166e-14
Rv3376	9.60014	3.26306	8.88976e-10		Rv2010	0.0704742	-3.82676	1.59966e-13
Rv1572c	9.59225	3.26187	3.40599e-10		Rv1284	0.0706187	-3.82381	1.17013e-13
Rv3190A	9.4199	3.23571	1.35029e-09		Rv0186	0.0706399	-3.82337	5.59361e-05
Rv3424c	9.34901	3.22481	3.58308e-06		Rv2627c	0.0730048	-3.77587	8.31082e-14
Rv2975A	9.24289	3.20834	3.84315e-10		Rv1804c	0.0741789	-3.75285	4.18728e-11
Rv3810	9.2319	3.20663	8.89652e-07		Rv2798c	0.0755117	-3.72716	2.55782e-13
Rv2375	8.92078	3.15717	1.03387e-05		Rv0189c	0.077795	-3.68418	9.38572e-09
Rv2816c	8.77092	3.13273	5.56815e-09		Rv3080c	0.0784249	-3.67254	3.82599e-12
Rv2758c	8.74546	3.12853	0.0353668		Rv2086	0.0790208	-3.66162	2.09523e-12
Rv1612	8.36511	3.06438	2.06398e-09		Rv0750	0.080934	-3.62711	5.94698e-12
Rv1186c	8.32558	3.05755	8.6999e-09		Rv1998c	0.0824335	-3.60063	1.78408e-11
Rv2788	8.13291	3.02377	1.43634e-07		Rv3528c	0.0877027	-3.51124	1.54994e-11
Rv2933	8.0855	3.01534	1.1025e-08		Rv1893	0.0901013	-3.47231	1.42414e-11
Rv1696	7.89232	2.98045	2.51421e-09		Rv1734c	0.0925098	-3.43425	5.24768e-06
Rv3486	7.88821	2.9797	0.00044575		Rv2633c	0.093699	-3.41582	9.07705e-12
Rv2932	7.702	2.94523	1.67935e-08		Rv2006	0.0981256	-3.34923	0.000158222
Rv1611	7.6327	2.93219	6.35155e-09		Rv1996	0.0988598	-3.33847	1.1098e-10
Rv3428c	7.44702	2.89666	1.92927e-08		Rv2625c	0.100573	-3.31369	2.80647e-10
Rv2832c	7.40347	2.8882	6.38018e-08		Rv2036	0.100893	-3.3091	1.9956e-10
Rv2103c	7.23001	2.854	1.12841e-08		Rv0679c	0.102003	-3.29331	3.62787e-08
Rv0235c	7.19816	2.84763	5.18089e-08		Rv3834c	0.102622	-3.28459	3.94706e-10
Rv1094	7.05364	2.81837	5.65178e-08		Rv1816	0.106519	-3.23082	1.76895e-08
Rv3191c	7.00303	2.80798	1.07497e-06		Rv0848	0.106779	-3.2273	5.64913e-11
Rv1183	6.95054	2.79712	3.40324e-06		Rv2629	0.107352	-3.21958	2.2556e-10
Rv3136A	6.94452	2.79588	2.51774e-05		Rv3039c	0.112523	-3.15171	3.85798e-08
Rv2568c	6.93516	2.79393	1.00968e-07		Rv1896c	0.113698	-3.13672	5.12215e-09
Rv2055c	6.92176	2.79114	4.26534e-08		Rv3683	0.116562	-3.10083	1.60828e-09
Rv2274A	6.90705	2.78807	3.61365e-07		Rv1972	0.1168	-3.09789	1.53764e-06
Rv1313c	6.90597	2.78784	3.81441e-06		Rv2782c	0.117524	-3.08897	4.39494e-09
Rv2946c	6.90021	2.78664	1.11965e-07		Rv2660c	0.118499	-3.07706	5.59044e-08
Rv1934c	6.86026	2.77826	9.45675e-08		Rv0751c	0.11942	-3.06588	3.27124e-10
Rv3804c	6.80778	2.76719	7.00881e-08		Rv1999c	0.120067	-3.05808	6.32642e-10
Rv3372A	6.73755	2.75222	0.0387914		Rv2787	0.120077	-3.05796	2.7657e-08
Rv2817c	6.73146	2.75092	4.01977e-07		Rv2559c	0.123353	-3.01914	2.17909e-08
Rv0857	6.71342	2.74705	7.5954e-08		Rv1954A	0.123637	-3.01582	2.00892e-08
Rv0512	6.54198	2.70973	1.02048e-07		Rv3214	0.12521	-2.99757	2.80032e-09
Rv2014	6.39241	2.67636	1.58577e-07		Rv2632c	0.128415	-2.96112	1.01094e-08
Rv1678	6.2901	2.65308	1.04672e-06		Rv1954c	0.129282	-2.95141	6.32127e-06
Rv3333c	6.21761	2.63636	3.51901e-07		Rv1735c	0.129428	-2.94978	1.60719e-08
Rv1132	6.20802	2.63413	0.000874187		Rv0680c	0.130211	-2.94107	5.71036e-09
Rv3798	6.15588	2.62197	1.14478e-05		Rv0657c	0.132567	-2.91521	0.00166079
Rv2162c	6.1322	2.61641	1.8132e-07		Rv1891	0.137385	-2.86371	2.22096e-09
Rv0698	6.0786	2.60374	1.24342e-07		Rv3257c	0.141	-2.82623	3.70102e-08
Rv2884	6.07475	2.60283	5.30067e-07		Rv0141c	0.141157	-2.82462	1.36663e-06
Rv1027c	6.04645	2.59609	1.51166e-06		Rv0636	0.142348	-2.81251	2.89232e-08
Rv0695	6.00053	2.58509	1.80263e-07		Rv1257c	0.146818	-2.7679	2.91833e-08
Rv2908c	5.9842	2.58116	1.38308e-05		Rv3098A	0.14684	-2.76768	6.22358e-07
Rv0612	5.9027	2.56137	2.25758e-07		Rv2008c	0.150255	-2.73451	9.56175e-08
Rv2191	5.8533	2.54925	1.17929e-06		Rv0329c	0.151563	-2.72201	1.14339e-07
Rv1548c	5.83406	2.5445	3.45336e-06		Rv2847c	0.153822	-2.70067	1.516e-08
Rv1293	5.80285	2.53676	2.69978e-07		Rv0530	0.153984	-2.69915	1.59603e-06
Rv0894	5.75357	2.52446	1.14851e-06		Rv1735Ac	0.158335	-2.65895	2.7806e-08
Rv1199c	5.68335	2.50674	1.37439e-05		Rv0794c	0.159176	-2.65131	1.27222e-07
Rv1684	5.5002	2.45948	2.97518e-06		Rv2545	0.159573	-2.64771	0.004891
Rv2858c	5.48405	2.45524	9.42246e-07		Rv1922	0.162652	-2.62014	1.00311e-07
Rv2734	5.46334	2.44978	1.31688e-06		Rv2664	0.16294	-2.61759	1.76522e-06
Rv2046	5.4589	2.44861	1.58474e-06		Rv1169c	0.164667	-2.60238	4.7084e-08
Rv3320c	5.45097	2.44651	7.4093e-07		Rv0100	0.167206	-2.5803	8.75627e-08
Rv2951c	5.43042	2.44106	9.73717e-07		Rv0972c	0.167779	-2.57536	1.58478e-07
Rv2509	5.39213	2.43086	1.07111e-06		Rv0916c	0.167881	-2.57449	1.55604e-05
Rv3874	5.34309	2.41768	1.17306e-06		Rv2031c	0.16846	-2.56953	1.69357e-07
Rv1717	5.33408	2.41524	0.0224905		Rv2002	0.170256	-2.55422	1.88625e-07
Rv1388	5.33199	2.41468	7.00217e-07		Rv0881	0.170384	-2.55314	7.55979e-08
Rv3373	5.33138	2.41451	2.08015e-05		Rv2518c	0.171512	-2.54362	4.01247e-07
Rv0937c	5.31265	2.40943	2.47935e-06		Rv0740	0.173515	-2.52687	1.21179e-07
Rv3199c	5.29687	2.40514	5.55767e-06		Rv2512A	0.173632	-2.52589	0.00640163
Rv2949c	5.27474	2.3991	9.88236e-07		Rv1867	0.174304	-2.52032	1.34271e-07
Rv2512c	5.25295	2.39313	1.0805e-05		Rv2619c	0.174932	-2.51514	1.13417e-07
Rv0511	5.25157	2.39275	1.15661e-06		Rv0571c	0.176274	-2.50411	2.0172e-07
Rv3423c	5.23562	2.38836	2.39905e-06		Rv3055	0.176611	-2.50135	2.43369e-06
Rv2792c	5.22633	2.3858	1.39969e-05		Rv2622	0.176772	-2.50004	1.41341e-07
Rv1695	5.21603	2.38295	0.000124815		Rv2029c	0.1776	-2.4933	7.89902e-07
Rv2120c	5.20292	2.37932	7.03483e-07		Rv3335c	0.179077	-2.48135	1.54323e-07
Rv1362c	5.18881	2.3754	1.3277e-06		Rv1839c	0.179731	-2.47609	2.07673e-07
Rv1261c	5.16691	2.3693	1.39354e-06		Rv2547	0.181693	-2.46042	4.61708e-06
Rv3029c	5.16597	2.36904	1.30059e-06		Rv2151c	0.182385	-2.45494	1.13193e-06
Rv0718	5.16287	2.36817	1.39873e-06		Rv3133c	0.183255	-2.44807	2.59931e-07
Rv0706	5.15758	2.36669	1.99014e-06		Rv2698	0.184979	-2.43457	5.03246e-05
Rv2013	5.13933	2.36158	1.09516e-06		Rv1622c	0.185137	-2.43333	2.79475e-05
Rv1067c	5.08123	2.34518	5.52736e-06		Rv2466c	0.188688	-2.40592	3.76962e-07
Rv3713	5.0582	2.33862	2.39463e-06		Rv2113	0.190013	-2.39583	1.74314e-06
Rv1185c	5.03937	2.33324	0.000284479		Rv2865	0.190231	-2.39417	2.29734e-06
Rv0451c	5.01206	2.3254	2.56854e-06		Rv2546	0.190979	-2.38852	8.40873e-06
Rv0893c	5.00229	2.32259	2.33086e-06		Rv2039c	0.19241	-2.37774	3.99734e-05
Rv3727	4.99528	2.32057	3.90665e-05		Rv0635	0.192796	-2.37485	4.77534e-07
Rv2609c	4.99422	2.32026	1.84047e-06		Rv1741	0.193421	-2.37018	0.00271783
Rv2954c	4.98345	2.31715	5.84421e-06		Rv1991A	0.194474	-2.36235	0.00211692
Rv1304	4.96368	2.31141	0.000150417		Rv2099c	0.195377	-2.35566	0.00101784
Rv1271c	4.953	2.3083	6.8827e-06		Rv3243c	0.196932	-2.34423	1.70612e-06
Rv3023c	4.91911	2.2984	1.27583e-05		Rv0737	0.196955	-2.34406	6.24522e-05
Rv1507A	4.87466	2.2853	6.44337e-05		Rv2657c	0.197625	-2.33916	1.67026e-06
Rv3764c	4.86478	2.28237	4.35697e-05		Rv1811	0.197921	-2.33701	4.45049e-06
Rv2075c	4.86111	2.28128	0.00052092		Rv3095	0.202306	-2.30539	3.83344e-06
Rv2986c	4.83955	2.27487	2.94812e-06		Rv3656c	0.20264	-2.30301	0.221544
Rv0015c	4.82594	2.27081	1.01677e-05		Rv2620c	0.202664	-2.30284	1.08807e-05
Rv1662	4.76319	2.25193	0.000171791		Rv2012	0.202671	-2.30279	1.75979e-06
Rv0701	4.75639	2.24987	3.98905e-06		Rv1952	0.202998	-2.30046	1.89783e-05
Rv1613	4.74514	2.24645	3.45405e-06		Rv2692	0.203555	-2.29651	7.2954e-06
Rv3845	4.71254	2.2365	5.97498e-06		Rv2212	0.203638	-2.29592	5.01054e-06
Rv1677	4.67205	2.22406	0.000305663		Rv3575c	0.203803	-2.29475	1.87519e-06
Rv1305	4.66424	2.22164	0.00334672		Rv2051c	0.203921	-2.29392	0.00023024
Rv2964B	4.6628	2.2212	5.22924e-06		Rv3242c	0.206983	-2.27241	3.1952e-06
Rv1036c	4.6492	2.21698	4.06839e-05		Rv2565	0.207853	-2.26636	1.0445e-05
Rv0513	4.64687	2.21626	1.61023e-05		Rv0969	0.208285	-2.26337	4.66484e-06
Rv2893	4.62929	2.21079	2.48216e-05		Rv1488	0.208617	-2.26107	4.27558e-06
Rv1243c	4.62054	2.20806	4.77922e-06		Rv2661c	0.208852	-2.25945	3.51202e-06
Rv3372	4.60672	2.20374	5.48583e-05		Rv1162	0.209231	-2.25683	0.00305843
Rv1181	4.5983	2.2011	8.91779e-06		Rv0611c	0.209262	-2.25662	9.71315e-06
Rv0285	4.59699	2.20069	0.00139171		Rv2181	0.209617	-2.25417	5.26719e-05
Rv3508	4.58975	2.19842	6.29311e-06		Rv2038c	0.210135	-2.25061	5.57751e-05
Rv2975c	4.58158	2.19584	0.00122013		Rv0570	0.210176	-2.25033	2.53023e-06
Rv3228	4.57919	2.19509	0.000912954		Rv3516	0.210421	-2.24865	3.12495e-05
Rv3412	4.57721	2.19447	1.38718e-05		Rv0752c	0.210872	-2.24556	4.53274e-05
Rv3225c	4.56886	2.19184	9.0771e-05		Rv2007c	0.211602	-2.24057	3.68494e-06
Rv3115	4.55906	2.18874	2.85474e-05		Rv1722	0.211898	-2.23856	1.84814e-06
Rv2277c	4.53391	2.18075	1.20497e-05		Rv2571c	0.212901	-2.23175	4.0561e-06
Rv2530c	4.52904	2.1792	4.51502e-06		Rv2035	0.213251	-2.22938	2.80706e-05
Rv1702c	4.52495	2.1779	2.59851e-05		Rv0328	0.213939	-2.22473	2.20858e-06
Rv3159c	4.51093	2.17343	3.86408e-05		Rv1074c	0.215711	-2.21283	1.34585e-05
Rv3554	4.49827	2.16937	1.36987e-05		Rv3729	0.216255	-2.2092	6.60885e-05
Rv0797	4.48157	2.16401	1.90642e-05		Rv2077c	0.216479	-2.2077	2.02524e-06
Rv0257	4.46166	2.15758	6.6298e-05		Rv0971c	0.217022	-2.20408	1.3032e-05
Rv3511	4.44564	2.15239	0.00137453		Rv0807	0.217245	-2.2026	0.00210386
Rv2056c	4.42335	2.14514	0.000353181		Rv0292	0.217955	-2.1979	3.31481e-05
Rv1507c	4.39427	2.13562	1.20244e-05		Rv0022c	0.219125	-2.19018	0.000164938
Rv3699	4.37005	2.12765	1.36382e-05		Rv1427c	0.219136	-2.1901	8.40495e-06
Rv1693	4.36096	2.12465	0.0826148		Rv2030c	0.21954	-2.18744	6.18049e-06
Rv0165c	4.35375	2.12226	0.00102678		Rv0851c	0.219951	-2.18475	3.91443e-06
Rv1632c	4.33961	2.11757	7.04747e-05		Rv3061c	0.225504	-2.14878	1.34394e-05
Rv2192c	4.33923	2.11744	1.09284e-05		Rv0838	0.225563	-2.1484	2.27532e-05
Rv2998A	4.33739	2.11683	1.66177e-05		Rv2037c	0.226277	-2.14384	5.72111e-06
Rv3312c	4.33285	2.11531	1.98673e-05		Rv0325	0.228867	-2.12742	0.00202775
Rv2750	4.32578	2.11296	0.000164075		Rv3098B	0.229674	-2.12234	5.65983e-06
Rv3298c	4.29248	2.10181	1.73451e-05		Rv0276	0.230032	-2.12009	1.63936e-05
Rv2473	4.25435	2.08894	3.2044e-05		Rv0047c	0.230208	-2.11899	2.22e-05
Rv2906c	4.25341	2.08862	6.04555e-05		Rv0115	0.231234	-2.11257	1.26677e-05
Rv2580c	4.21317	2.0749	1.44187e-05		Rv2712c	0.231711	-2.1096	0.00112938
Rv0380c	4.20379	2.07169	5.86829e-05		Rv1938	0.23291	-2.10216	0.00054098
Rv2429	4.20287	2.07138	0.000601307		Rv3287c	0.233124	-2.10083	4.21789e-05
Rv2803	4.19688	2.06932	2.75517e-05		Rv0034	0.234156	-2.09446	0.00160242
Rv3393	4.17754	2.06265	1.76051e-05		Rv0607	0.234409	-2.0929	8.22052e-06
Rv0532	4.15866	2.05612	6.23252e-05		Rv0753c	0.23508	-2.08878	7.7918e-06
Rv0010c	4.1202	2.04271	0.00122446		Rv2314c	0.235776	-2.08451	9.2428e-06
Rv1047	4.11241	2.03998	9.62666e-05		Rv3684	0.238038	-2.07074	8.60812e-05
Rv1106c	4.1097	2.03903	4.79381e-05		Rv1984A	0.238774	-2.06628	9.23793e-06
Rv0786c	4.10681	2.03802	1.88758e-05		Rv2226	0.238852	-2.06581	7.30738e-05
Rv0510	4.08334	2.02975	0.000107689		Rv3803c	0.239267	-2.06331	1.95567e-05
Rv2882c	4.05989	2.02144	2.4627e-05		Rv2085	0.239831	-2.05991	0.000731756
Rv3588c	4.05471	2.0196	5.16422e-05		Rv3556c	0.240451	-2.05618	2.29092e-05
Rv1349	4.05148	2.01845	5.49873e-05		Rv1040c	0.241592	-2.04935	1.47683e-05
Rv0435c	4.04367	2.01566	9.49749e-05		Rv3114	0.242551	-2.04364	1.10978e-05
Rv2856A	4.03687	2.01324	2.63883e-05		Rv3382c	0.243221	-2.03966	2.30907e-05
Rv2931	4.03093	2.01111	8.10168e-05		Rv1960c	0.243488	-2.03808	0.000284969
Rv1919c	4.02871	2.01032	0.000379045		Rv2021c	0.243796	-2.03626	9.80516e-05
Rv3430c	4.02565	2.00922	0.000759428		Rv3532	0.243967	-2.03524	2.32146e-05
Rv3613c	4.00699	2.00252	0.00175966		Rv0634B	0.244027	-2.03488	0.00773892
Rv0980c	3.99541	1.99834	0.00456727		Rv2360c	0.244509	-2.03204	2.81149e-05
Rv3346c	3.98187	1.99345	9.80611e-05		Rv3042c	0.244963	-2.02936	2.78299e-05
Rv0600c	3.95764	1.98464	2.64257e-05		Rv1246c	0.246197	-2.02211	1.7534e-05
Rv3281	3.95537	1.98381	0.000280497		Rv0299	0.246609	-2.0197	6.66903e-05
Rv2451	3.93245	1.97543	0.00102359		Rv1992c	0.247073	-2.01699	0.000177522
Rv1179c	3.93176	1.97517	0.0251077		Rv1971	0.247543	-2.01425	0.000720178
Rv0930	3.92539	1.97284	0.0106388		Rv2694c	0.248108	-2.01096	4.98039e-05
Rv2943	3.92169	1.97147	0.000291438		Rv1101c	0.250077	-1.99956	6.52826e-05
Rv0923c	3.91891	1.97045	0.00325311		Rv3215	0.251292	-1.99257	7.66049e-05
Rv1517	3.9163	1.96949	5.39224e-05		Rv3860	0.2514	-1.99194	6.4481e-05
Rv1066	3.9151	1.96905	3.66667e-05		Rv2691	0.251559	-1.99103	2.42545e-05
Rv2736c	3.90287	1.96454	0.00321058		Rv0300	0.252957	-1.98303	0.000421879
Rv0225	3.89691	1.96233	3.73302e-05		Rv3082c	0.253126	-1.98207	2.68276e-05
Rv0692	3.8891	1.95944	0.000249898		Rv0383c	0.253899	-1.97767	5.40117e-05
Rv1083	3.88725	1.95875	0.00145305		Rv3271c	0.255126	-1.97072	0.00394634
Rv1713	3.88484	1.95785	0.000268259		Rv2872	0.25515	-1.97058	0.00378691
Rv3587c	3.87368	1.9537	7.36811e-05		Rv1474c	0.256708	-1.9618	3.26587e-05
Rv0979c	3.83773	1.94025	0.000104866		Rv2769c	0.256827	-1.96113	3.92105e-05
Rv3826	3.83017	1.93741	0.000177158		Rv3572	0.258083	-1.95409	4.99792e-05
Rv0614	3.82425	1.93518	0.000169962		Rv1061	0.258278	-1.953	0.000282584
Rv2735c	3.8179	1.93278	7.05744e-05		Rv0849	0.259308	-1.94726	4.75822e-05
Rv0515	3.81031	1.92991	0.000910345		Rv2515c	0.261794	-1.9335	0.000204912
Rv3153	3.80725	1.92875	0.00106186		Rv2186c	0.262488	-1.92968	0.000232926
Rv2336	3.80495	1.92788	6.40752e-05		Rv0847	0.263676	-1.92316	4.6304e-05
Rv0704	3.80464	1.92776	6.93746e-05		Rv3469c	0.264155	-1.92054	0.000350746
Rv2594c	3.794	1.92372	0.000252379		Rv1585c	0.264582	-1.91821	6.44902e-05
Rv3151	3.77912	1.91805	8.68898e-05		Rv3530c	0.264623	-1.91799	0.00623685
Rv1641	3.7781	1.91766	0.000107551		Rv2034	0.265023	-1.91581	0.0012806
Rv0746	3.76982	1.91449	7.88595e-05		Rv2762c	0.265321	-1.91419	0.0192317
Rv1116A	3.7684	1.91395	5.69325e-05		Rv1190	0.266043	-1.91027	9.27221e-05
Rv2283	3.76744	1.91359	0.0154215		Rv2586c	0.266334	-1.90869	0.00250353
Rv3480c	3.75506	1.90884	0.000187655		Rv3831	0.26733	-1.90331	0.000205705
Rv0887c	3.73856	1.90248	8.02947e-05		Rv3268	0.268592	-1.89651	7.58143e-05
Rv2829c	3.72556	1.89746	0.00017479		Rv2295	0.268789	-1.89545	4.4702e-05
Rv1096	3.71468	1.89324	0.00020312		Rv1968	0.269669	-1.89074	0.0011463
Rv1476	3.71327	1.89269	7.54977e-05		Rv3414c	0.271761	-1.87959	5.70016e-05
Rv0310c	3.70439	1.88924	0.00012503		Rv0998	0.272074	-1.87793	0.000402346
Rv0577	3.69892	1.88711	0.000153854		Rv0675	0.272256	-1.87696	0.000221586
Rv0530Ac	3.68748	1.88264	0.000254049		Rv2745c	0.272814	-1.87401	5.33056e-05
Rv1123c	3.68622	1.88214	0.000214981		Rv0686	0.272903	-1.87354	6.85689e-05
Rv2025c	3.68348	1.88107	6.66698e-05		Rv1936	0.273478	-1.8705	0.000858141
Rv1084	3.67897	1.8793	0.000217257		Rv2714	0.27373	-1.86917	0.0002669
Rv2061c	3.67339	1.87711	0.000144989		Rv3065	0.27379	-1.86886	8.62998e-05
Rv3574	3.66868	1.87526	8.51539e-05		Rv0330c	0.273909	-1.86823	8.46627e-05
Rv1701	3.66855	1.87521	0.000110666		Rv2915c	0.274112	-1.86716	5.59357e-05
Rv3853	3.66593	1.87418	0.00629759		Rv2779c	0.274222	-1.86659	6.63779e-05
Rv2275	3.65157	1.86852	7.5471e-05		Rv0873	0.274346	-1.86593	7.85757e-05
Rv1437	3.65061	1.86814	0.000104159		Rv1151c	0.275086	-1.86205	5.79407e-05
Rv0393	3.64991	1.86786	0.0013675		Rv1555	0.275704	-1.85881	0.000359566
Rv3379c	3.62645	1.85856	0.000257051		Rv2641	0.276118	-1.85664	0.00125545
Rv1946c	3.62513	1.85803	0.000481602		Rv2309Xc	0.27808	-1.84643	0.000268968
Rv1389	3.61882	1.85552	0.000129848		Rv2726c	0.278245	-1.84557	6.22148e-05
Rv2790c	3.60965	1.85186	0.000149732		Rv0231	0.278501	-1.84425	0.000105356
Rv2987c	3.60578	1.85031	0.00283035		Rv3570c	0.279791	-1.83758	0.000114945
Rv1498A	3.6003	1.84812	0.000280667		Rv3174	0.280771	-1.83253	0.00315982
Rv0772	3.5938	1.84551	0.000133156		Rv1366	0.28099	-1.83141	7.8674e-05
Rv2927c	3.55364	1.8293	0.000270453		Rv2511	0.280996	-1.83138	5.58224e-05
Rv3198A	3.54683	1.82653	0.000224899		Rv3357	0.282091	-1.82577	0.00641827
Rv1608c	3.54661	1.82644	0.000224256		Rv1736c	0.282191	-1.82526	0.000305474
Rv1131	3.51933	1.8153	0.000200307		Rv1052	0.283721	-1.81746	0.022241
Rv1156	3.51644	1.81412	0.000110075		Rv2551c	0.284907	-1.81143	0.000250939
Rv1361c	3.50931	1.81119	0.000587225		Rv3573c	0.285015	-1.81089	0.000124494
Rv1486c	3.50313	1.80864	0.000272816		Rv0122	0.286634	-1.80272	0.00259519
Rv3590c	3.50019	1.80743	0.000232995		Rv0617	0.287866	-1.79653	0.000263884
Rv3264c	3.4988	1.80686	0.000126332		Rv3836	0.288375	-1.79398	0.000371905
Rv3875	3.48596	1.80156	0.000221501		Rv3731	0.288901	-1.79135	9.29613e-05
Rv1184c	3.47769	1.79813	0.000359341		Rv0208c	0.289434	-1.78869	0.000102955
Rv1095	3.46869	1.79439	0.000255577		Rv2921c	0.289667	-1.78753	0.000149911
Rv1195	3.46464	1.7927	0.00410079		Rv0314c	0.290678	-1.78251	0.00269831
Rv0787	3.46131	1.79132	0.0144104		Rv3474	0.291321	-1.77932	0.014495
Rv1932	3.45957	1.79059	0.000305735		Rv1959c	0.291415	-1.77885	0.000131584
Rv1561	3.45682	1.78944	0.000186766		Rv1670	0.292126	-1.77534	0.0229656
Rv0999	3.44331	1.7838	0.000298952		Rv1093	0.293068	-1.77069	0.000192314
Rv0885	3.44068	1.78269	0.000350507		Rv3205c	0.293663	-1.76776	0.000492986
Rv0002	3.4398	1.78232	0.000251201		Rv1997	0.29378	-1.76719	0.000223875
Rv2081c	3.43496	1.7803	0.00111512		Rv3917c	0.293782	-1.76718	0.000112367
Rv3705A	3.42891	1.77775	0.000536259		Rv0615	0.294213	-1.76507	0.00588261
Rv1822	3.41869	1.77344	0.000334434		Rv1810	0.294858	-1.76191	0.000144512
Rv0694	3.40821	1.76901	0.000239525		Rv0442c	0.294914	-1.76163	0.000490462
Rv0693	3.37934	1.75674	0.000246166		Rv1846c	0.295115	-1.76065	0.000429343
Rv2469c	3.37573	1.7552	0.00033195		Rv3158	0.295203	-1.76022	0.000659685
Rv1483	3.37068	1.75304	0.000365914		Rv3127	0.295217	-1.76015	0.000302412
Rv2166c	3.3695	1.75254	0.000205029		Rv1969	0.296066	-1.75601	0.000136356
Rv1126c	3.36568	1.7509	0.000204236		Rv2107	0.297098	-1.75099	0.000269211
Rv2720	3.35643	1.74693	0.000469279		Rv0627	0.29827	-1.74531	0.000337977
Rv3668c	3.32819	1.73474	0.000532913		Rv1789	0.298376	-1.7448	0.000213555
Rv1711	3.32503	1.73337	0.000259769		Rv0499	0.299419	-1.73976	0.000254906
Rv1685c	3.32347	1.73269	0.000619851		Rv2023c	0.299986	-1.73703	0.0004574
Rv0696	3.31427	1.72869	0.000638588		Rv2391	0.299987	-1.73703	0.000134967
Rv1676	3.31375	1.72846	0.000252772		Rv0462	0.300527	-1.73443	0.000591419
Rv0892	3.30584	1.72501	0.000418058		Rv1931c	0.301435	-1.73008	0.00043251
Rv0702	3.3039	1.72417	0.000311274		Rv3769	0.302094	-1.72693	0.00268877
Rv3842c	3.30312	1.72383	0.298859		Rv1341	0.302302	-1.72594	0.000311796
Rv0516c	3.28884	1.71758	0.000366216		Rv0347	0.302827	-1.72343	0.000468407
Rv3760	3.28547	1.7161	0.000251372		Rv2242	0.303105	-1.72211	0.000425138
Rv2980	3.27976	1.71359	0.000254434		Rv0324	0.303316	-1.72111	0.00100628
Rv0601c	3.26374	1.70652	0.00102885		Rv0326	0.303783	-1.71889	0.000372745
Rv2947c	3.26224	1.70586	0.000296833		Rv2636	0.303927	-1.7182	0.0031445
Rv2831	3.25646	1.7033	0.000321011		Rv1966	0.306312	-1.70693	0.00143303
Rv2849c	3.24797	1.69954	0.00745561		Rv2294	0.306588	-1.70563	0.000254715
Rv0641	3.24721	1.6992	0.00065775		Rv3011c	0.307226	-1.70263	0.000313957
Rv2793c	3.23768	1.69496	0.000359542		Rv2778c	0.307363	-1.70198	0.000305161
Rv0519c	3.23053	1.69177	0.000370193		Rv0539	0.307812	-1.69988	0.0116153
Rv0397A	3.23002	1.69154	0.000545116		Rv2616	0.308269	-1.69774	0.000640046
Rv1138c	3.22804	1.69066	0.000317574		Rv0674	0.308348	-1.69737	0.000910734
Rv3075c	3.2171	1.68576	0.000476364		Rv2797c	0.308524	-1.69655	0.000244594
Rv1661	3.20706	1.68125	0.000549046		Rv0836c	0.309544	-1.69178	0.000543079
Rv3905c	3.2033	1.67956	0.189508		Rv0529	0.309739	-1.69087	0.000282845
Rv1219c	3.19252	1.6747	0.000648137		Rv2296	0.309855	-1.69033	0.000826423
Rv1329c	3.18976	1.67345	0.000651626		Rv2866	0.310569	-1.68702	0.000400306
Rv2930	3.17867	1.66842	0.000860691		Rv3724A	0.311306	-1.68359	0.00192468
Rv2791c	3.16693	1.66308	0.000482101		Rv3313c	0.311554	-1.68245	0.00245967
Rv3342	3.16634	1.66281	0.000345437		Rv2630	0.312849	-1.67646	0.000377533
Rv3819	3.15881	1.65938	0.00158925		Rv1738	0.313357	-1.67412	0.000310584
Rv2521	3.15793	1.65898	0.00054192		Rv0030	0.313821	-1.67199	0.00292477
Rv0700	3.15487	1.65758	0.000471814		Rv1597	0.313972	-1.67129	0.000768604
Rv0733	3.14746	1.65419	0.00061104		Rv3642c	0.314297	-1.6698	0.00824626
Rv2193	3.14413	1.65266	0.000885604		Rv0501	0.314382	-1.66941	0.000791517
Rv3143	3.14068	1.65108	0.00135728		Rv3675	0.314582	-1.66849	0.000627037
Rv3442c	3.13924	1.65041	0.00274356		Rv3025c	0.315378	-1.66484	0.000281144
Rv3716c	3.1375	1.64961	0.00158739		Rv1749c	0.315458	-1.66448	0.000465561
Rv1277	3.13593	1.64889	0.00156615		Rv2108	0.316105	-1.66152	0.000756347
Rv3389c	3.13472	1.64834	0.000666448		Rv0845	0.316292	-1.66067	0.000618687
Rv0783c	3.13465	1.6483	0.000817197		Rv0788	0.316303	-1.66062	0.000781572
Rv2666	3.13416	1.64808	0.000629046		Rv3071	0.316486	-1.65978	0.000571533
Rv1073	3.13345	1.64775	0.00169329		Rv2354	0.316528	-1.6596	0.0193953
Rv3586	3.13078	1.64652	0.00466211		Rv3056	0.316546	-1.65951	0.000607947
Rv2682c	3.12878	1.6456	0.00128868		Rv3526	0.316688	-1.65886	0.000456356
Rv0157A	3.12838	1.64541	0.000928217		Rv3416	0.317372	-1.65575	0.000668524
Rv0397	3.11684	1.64008	0.000791508		Rv0572c	0.317563	-1.65489	0.0033497
Rv1387	3.11673	1.64003	0.000755767		Rv2658c	0.317664	-1.65443	0.00032315
Rv2335	3.10787	1.63593	0.00245756		Rv0656c	0.318335	-1.65138	0.000397286
Rv1570	3.10632	1.63521	0.00102592		Rv3405c	0.318409	-1.65105	0.000457583
Rv0860	3.08119	1.62349	0.00104322		Rv2269c	0.32008	-1.64349	0.000559247
Rv0424c	3.0798	1.62284	0.000529851		Rv0898c	0.320447	-1.64184	0.00666845
Rv1623c	3.07193	1.61915	0.00188383		Rv0574c	0.320572	-1.64128	0.000443106
Rv2328	3.06437	1.61559	0.00278066		Rv2655c	0.320878	-1.6399	0.00110547
Rv2489c	3.06229	1.61461	0.00414363		Rv2463	0.321813	-1.63571	0.00139907
Rv1294	3.06177	1.61436	0.000554979		Rv2049c	0.322124	-1.63431	0.00805083
Rv1291c	3.04219	1.60511	0.00186866		Rv3022A	0.322445	-1.63287	0.626179
Rv2635	3.03905	1.60362	0.000564363		Rv3137	0.323364	-1.62877	0.000415718
Rv3369	3.03537	1.60187	0.000417381		Rv3728	0.323588	-1.62777	0.00134329
Rv3156	3.03378	1.60112	0.000927226		Rv3546	0.323608	-1.62768	0.000831822
Rv0403c	3.02894	1.59881	0.000578587		Rv1974	0.324098	-1.6255	0.000955729
Rv2180c	3.02825	1.59849	0.00165612		Rv2420c	0.324137	-1.62532	0.0133944
Rv1310	3.02214	1.59557	0.000762292		Rv0959A	0.32448	-1.6238	0.0193716
Rv3175	3.01748	1.59334	0.0023169		Rv1041c	0.324993	-1.62152	0.000576315
Rv2886c	3.00993	1.58973	0.000574888		Rv0812	0.325069	-1.62118	0.0017435
Rv1116	3.00952	1.58953	0.000761197		Rv1619	0.325587	-1.61888	0.000414148
Rv0859	3.00568	1.58769	0.00111693		Rv3081	0.326566	-1.61456	0.00170241
Rv0544c	3.00457	1.58716	0.000751323		Rv1967	0.327111	-1.61215	0.00522492
Rv3799c	3.00368	1.58673	0.00125005		Rv2659c	0.32712	-1.61211	0.000672501
Rv1121	2.99717	1.5836	0.00154891		Rv1801	0.328444	-1.60628	0.000599026
Rv0872c	2.99491	1.58251	0.00187474		Rv1590	0.328804	-1.6047	0.00934912
Rv0717	2.99466	1.58239	0.0125711		Rv2406c	0.329492	-1.60168	0.000670098
Rv0909	2.99099	1.58062	0.0283812		Rv3085	0.330621	-1.59675	0.0194103
Rv1379	2.98152	1.57605	0.00071215		Rv1006	0.331429	-1.59323	0.00366195
Rv3891c	2.98096	1.57578	0.00136162		Rv1956	0.331475	-1.59303	0.00250939
Rv1505c	2.98001	1.57532	0.000711023		Rv3282	0.332158	-1.59006	0.000488897
Rv0703	2.97791	1.5743	0.00120924		Rv0079	0.332769	-1.58741	0.000836507
Rv0907	2.97707	1.57389	0.00199741		Rv2178c	0.33418	-1.5813	0.000912274
Rv1526c	2.97565	1.57321	0.00118734		Rv2654c	0.334265	-1.58093	0.21287
Rv3839	2.97012	1.57052	0.00121379		Rv3444c	0.334742	-1.57888	0.0135851
Rv1573	2.9663	1.56867	0.00676917		Rv1838c	0.334925	-1.57809	0.00241637
Rv2859c	2.94589	1.5587	0.00101153		Rv2516c	0.334976	-1.57787	0.00355321
Rv3362c	2.94473	1.55813	0.0270625		Rv3413c	0.335061	-1.5775	0.0203367
Rv1128c	2.94156	1.55658	0.00141636		Rv1471	0.335796	-1.57434	0.00174351
Rv2258c	2.94085	1.55624	0.0015066		Rv0666	0.336334	-1.57203	0.0691157
Rv2503c	2.93031	1.55105	0.00197573		Rv3747	0.337579	-1.5667	0.000658145
Rv2844	2.92467	1.54828	0.00163469		Rv2137c	0.338465	-1.56292	0.00256058
Rv0514	2.92313	1.54751	0.00129953		Rv1900c	0.338796	-1.56151	0.00156478
Rv0889c	2.91664	1.54431	0.0010798		Rv3517	0.339669	-1.5578	0.00116614
Rv1941	2.91593	1.54396	0.00625905		Rv1795	0.339799	-1.55725	0.00169317
Rv3844	2.91201	1.54202	0.00123418		Rv0243	0.341383	-1.55054	0.00138627
Rv2227	2.91114	1.54158	0.00185847		Rv0590A	0.341421	-1.55038	0.189475
Rv1309	2.91068	1.54136	0.00128402		Rv1075c	0.341697	-1.54921	0.000701531
Rv1802	2.90923	1.54064	0.00218293		Rv0479c	0.342944	-1.54395	0.00288434
Rv3531c	2.90157	1.53683	0.00283574		Rv0078	0.343525	-1.54151	0.00185507
Rv3148	2.89874	1.53542	0.00211121		Rv2873A	0.343587	-1.54125	0.0870215
Rv2973c	2.89508	1.5336	0.00154773		Rv3750c	0.343601	-1.54119	0.000604115
Rv1571	2.89443	1.53328	0.00121868		Rv3322c	0.343921	-1.53985	0.000834905
Rv1614	2.88039	1.52626	0.00142098		Rv3535c	0.343945	-1.53975	0.00365091
Rv2988c	2.87683	1.52448	0.00152394		Rv3221c	0.344199	-1.53869	0.00339859
Rv3698	2.87114	1.52162	0.00111631		Rv1264	0.344303	-1.53825	0.00549658
Rv3838c	2.87028	1.52119	0.00118782		Rv1554	0.344981	-1.53541	0.024382
Rv0533c	2.8588	1.51541	0.00228061		Rv3802c	0.345268	-1.53421	0.00150797
Rv0236c	2.85869	1.51536	0.021524		Rv2189c	0.346886	-1.52747	0.000664748
Rv1574	2.85764	1.51483	0.00171283		Rv0066c	0.346934	-1.52727	0.00208601
Rv2364c	2.85667	1.51434	0.00154539		Rv0632c	0.348036	-1.52269	0.00162368
Rv2721c	2.85507	1.51353	0.0109807		Rv2398c	0.348141	-1.52225	0.00112603
Rv3309c	2.85042	1.51117	0.0018658		Rv2768c	0.348271	-1.52172	0.00307968
Rv1378c	2.84975	1.51084	0.00239761		Rv0808	0.348342	-1.52143	0.00128688
Rv0550c	2.84605	1.50896	0.209136		Rv0306	0.34915	-1.51808	0.00184797
Rv3154	2.84283	1.50733	0.00248209		Rv2431c	0.349314	-1.5174	0.000951481
Rv0045c	2.83842	1.50509	0.00128607		Rv2708c	0.349342	-1.51729	0.00179003
Rv1080c	2.83727	1.5045	0.001207		Rv0690c	0.349823	-1.5153	0.00128225
Rv0401	2.82525	1.49838	0.00330223		Rv0603	0.349868	-1.51512	0.044547
Rv3367	2.81371	1.49247	0.00147619		Rv3514	0.350275	-1.51344	0.00134277
Rv0345	2.81272	1.49197	0.00219464		Rv0825c	0.350597	-1.51211	0.00162092
Rv2529	2.81022	1.49068	0.00240231		Rv2648	0.351474	-1.50851	0.0323121
Rv3426	2.80874	1.48992	0.00144423		Rv3655c	0.351777	-1.50727	0.0315271
Rv2589	2.8074	1.48924	0.00365991		Rv3690	0.354761	-1.49508	0.00143889
Rv3273	2.80074	1.48581	0.00688797		Rv0130	0.354884	-1.49458	0.00115792
Rv0124	2.78892	1.47971	0.00212876		Rv0610c	0.355555	-1.49185	0.00129822
Rv2856B	2.78817	1.47932	0.00171037		Rv1584c	0.356049	-1.48985	0.00168742
Rv2907c	2.78811	1.47929	0.00147873		Rv0749	0.356259	-1.489	0.00235538
Rv2936	2.77603	1.47302	0.00148834		Rv3534c	0.356399	-1.48844	0.00157196
Rv0582	2.77482	1.47239	0.00166081		Rv3318	0.356722	-1.48713	0.00141937
Rv1440	2.7741	1.47202	0.0021328		Rv0234c	0.356849	-1.48661	0.00176409
Rv0159c	2.76863	1.46917	0.0058632		Rv3094c	0.357142	-1.48543	0.00122805
Rv1484	2.7669	1.46827	0.00199548		Rv0566c	0.357202	-1.48519	0.0129632
Rv1374c	2.7588	1.46404	0.0173854		Rv0687	0.357457	-1.48416	0.00134989
Rv3046c	2.75842	1.46384	0.00944711		Rv3736	0.357518	-1.48391	0.0025208
Rv3737	2.75688	1.46304	0.0100768		Rv1370c	0.358014	-1.48191	0.0351586
Rv3566c	2.74658	1.45764	0.00324355		Rv2320c	0.358915	-1.47829	0.00118237
Rv3438	2.74471	1.45666	0.00297623		Rv3351c	0.35913	-1.47742	0.00129534
Rv3451	2.7411	1.45475	0.0023338		Rv0567	0.35989	-1.47437	0.00125404
Rv1234	2.74002	1.45419	0.0028432		Rv0655	0.359914	-1.47428	0.00165999
Rv2808	2.73967	1.454	0.0290731		Rv2743c	0.360692	-1.47116	0.00165241
Rv1940	2.73836	1.45331	0.00282133		Rv2757c	0.362126	-1.46544	0.441444
Rv1508A	2.73755	1.45288	0.0343466		Rv3116	0.362885	-1.46242	0.00136912
Rv3344c	2.73187	1.44989	0.0289978		Rv3069	0.363856	-1.45856	0.01638
Rv3348	2.7279	1.44779	0.00255948		Rv0259c	0.364698	-1.45523	0.00153966
Rv3449	2.71876	1.44295	0.00295536		Rv0527	0.364742	-1.45505	0.00148199
Rv3254	2.71636	1.44167	0.00376765		Rv0958	0.364766	-1.45496	0.00131005
Rv0163	2.71587	1.44142	0.00271942		Rv2076c	0.364787	-1.45487	0.00687148
Rv0065	2.71368	1.44025	0.00266437		Rv0899	0.365441	-1.45229	0.00153471
Rv2383c	2.7118	1.43925	0.00304356		Rv2685	0.365542	-1.45189	0.00330306
Rv0378	2.71086	1.43875	0.00192279		Rv2017	0.365784	-1.45094	0.00147783
Rv0240	2.69962	1.43276	0.00342411		Rv1326c	0.365954	-1.45027	0.00318153
Rv3396c	2.6916	1.42847	0.00268149		Rv2867c	0.366341	-1.44874	0.00165778
Rv1306	2.69108	1.42819	0.010361		Rv0457c	0.366524	-1.44802	0.00292772
Rv0719	2.68806	1.42656	0.00233216		Rv2407	0.366528	-1.448	0.00204396
Rv0649	2.68596	1.42544	0.0154179		Rv2220	0.367033	-1.44602	0.00248832
Rv3706c	2.68399	1.42438	0.0104841		Rv1706A	0.367367	-1.44471	0.00260491
Rv1280c	2.67269	1.41829	0.00307889		Rv2393	0.367518	-1.44411	0.00884854
Rv1560	2.6709	1.41732	0.236223		Rv2310	0.367835	-1.44287	0.00808508
Rv1807	2.67027	1.41698	0.00361542		Rv0213c	0.36791	-1.44258	0.00798412
Rv1187	2.66055	1.41173	0.00713123		Rv2653c	0.368087	-1.44188	0.0207415
Rv0970	2.65561	1.40904	0.00300682		Rv2169c	0.368201	-1.44143	0.0117382
Rv3749c	2.65168	1.40691	0.00239768		Rv0136	0.370697	-1.43169	0.00357149
Rv3202c	2.6503	1.40616	0.0037644		Rv0839	0.371155	-1.42991	0.00173337
Rv2843	2.64807	1.40494	0.00253096		Rv2815c	0.371254	-1.42952	0.0595345
Rv0227c	2.64239	1.40184	0.00299848		Rv3285	0.371791	-1.42744	0.00262809
Rv3614c	2.64204	1.40165	0.00298497		Rv2900c	0.371947	-1.42683	0.00347167
Rv1432	2.64049	1.40081	0.00339055		Rv2138	0.373103	-1.42235	0.00177026
Rv1694	2.6394	1.40021	0.0734421		Rv0770	0.373437	-1.42106	0.00558955
Rv1580c	2.63921	1.40011	0.00250533		Rv2491	0.373793	-1.41969	0.00419867
Rv1028A	2.63586	1.39827	0.0833085		Rv2777c	0.373893	-1.4193	0.00189431
Rv2323c	2.62904	1.39454	0.00280572		Rv0399c	0.373993	-1.41892	0.00320759
Rv3340	2.62689	1.39336	0.00431677		Rv0564c	0.374236	-1.41798	0.0149693
Rv2240c	2.62441	1.39199	0.00409778		Rv0063	0.374435	-1.41721	0.0028851
Rv1272c	2.6224	1.39089	0.00711731		Rv0841	0.375254	-1.41406	0.00462156
Rv0886	2.6208	1.39001	0.00282354		Rv0080	0.375305	-1.41386	0.00671279
Rv1055	2.61765	1.38827	0.757614		Rv0817c	0.377152	-1.40678	0.00254726
Rv1385	2.61389	1.3862	0.00908389		Rv1018c	0.377221	-1.40652	0.0117945
Rv3162c	2.61212	1.38522	0.0040975		Rv2874	0.377287	-1.40626	0.00427739
Rv1697	2.60886	1.38342	0.0041749		Rv2585c	0.377397	-1.40585	0.00647006
Rv0781	2.60418	1.38083	0.0806256		Rv0181c	0.377699	-1.40469	0.00505415
Rv3360	2.60399	1.38072	0.0041946		Rv2969c	0.377732	-1.40457	0.00196478
Rv2994	2.59358	1.37494	0.0106999		Rv2965c	0.377867	-1.40405	0.00323697
Rv3387	2.58763	1.37163	0.00716957		Rv2744c	0.377997	-1.40355	0.00144074
Rv3807c	2.58534	1.37035	0.02293		Rv3206c	0.37808	-1.40324	0.00360342
Rv0281	2.58342	1.36928	0.00621035		Rv2786c	0.378497	-1.40165	0.00197549
Rv1765A	2.58301	1.36905	0.019438		Rv3131	0.378903	-1.4001	0.00411143
Rv1122	2.57914	1.36689	0.00443902		Rv1979c	0.380554	-1.39383	0.00568962
Rv1065	2.57891	1.36676	0.00860575		Rv2201	0.381595	-1.38988	0.0202373
Rv2255A	2.57821	1.36637	0.0096631		Rv3381c	0.381904	-1.38872	0.0521703
Rv3623	2.5749	1.36452	0.00746816		Rv0981	0.381988	-1.3884	0.00247843
Rv1627c	2.57465	1.36438	0.00545547		Rv3352c	0.382026	-1.38826	0.0163706
Rv2955c	2.57252	1.36318	0.00469453		Rv2991	0.382641	-1.38594	0.00430071
Rv3488	2.57167	1.3627	0.00504622		Rv2386A	0.382871	-1.38507	0.00386231
Rv1400c	2.57055	1.36208	0.00431489		Rv0890c	0.382892	-1.38499	0.00323274
Rv2989	2.56964	1.36157	0.00809391		Rv1062	0.383181	-1.3839	0.00364344
Rv1196	2.5631	1.35789	0.00439728		Rv3685c	0.383551	-1.38251	0.00274406
Rv1335	2.5597	1.35598	0.00331946		Rv0793	0.383755	-1.38174	0.00230833
Rv3391	2.55738	1.35467	0.00566048		Rv2771c	0.384529	-1.37884	0.00415146
Rv2050	2.55096	1.35104	0.0109937		Rv3677c	0.384538	-1.3788	0.00401846
Rv0508	2.55015	1.35058	0.00389761		Rv1927	0.38533	-1.37583	0.00302893
Rv3303c	2.5488	1.34982	0.0045474		Rv1832	0.385585	-1.37488	0.0131748
Rv3425	2.54815	1.34945	0.00459913		Rv2761c	0.385793	-1.3741	0.00739177
Rv0316	2.54534	1.34786	0.00696737		Rv0542c	0.386232	-1.37246	0.00251348
Rv1631	2.54522	1.34779	0.00581722		Rv1166	0.386412	-1.37179	0.00574397
Rv1581c	2.5452	1.34778	0.00348208		Rv1973	0.387264	-1.36861	0.0117646
Rv2467	2.54147	1.34566	0.00985566		Rv3265c	0.387292	-1.36851	0.00439785
Rv2510c	2.53971	1.34466	0.00651126		Rv2713	0.387354	-1.36828	0.00632764
Rv0396	2.53785	1.3436	0.00413657		Rv1209	0.387583	-1.36742	0.0174504
Rv0714	2.52671	1.33726	0.00541063		Rv1412	0.387686	-1.36704	0.00331307
Rv0940c	2.52343	1.33539	0.00680169		Rv2878c	0.387737	-1.36685	0.00379612
Rv0248c	2.5231	1.3352	0.00814884		Rv0155	0.387829	-1.36651	0.00275953
Rv2337c	2.52284	1.33505	0.00589171		Rv0755c	0.38828	-1.36483	0.00443912
Rv1160	2.51562	1.33092	0.00673616		Rv0384c	0.388836	-1.36277	0.00629145
Rv0534c	2.51453	1.33029	0.00445768		Rv0477	0.389239	-1.36127	0.00658869
Rv2592c	2.50913	1.32719	0.00787703		Rv3472	0.389382	-1.36074	0.00423053
Rv0989c	2.50685	1.32588	0.00707809		Rv2004c	0.389973	-1.35855	0.00391501
Rv0271c	2.50436	1.32444	0.0316195		Rv0966c	0.390149	-1.3579	0.00876227
Rv3370c	2.50365	1.32403	0.009352		Rv3417c	0.390289	-1.35739	0.00429307
Rv0379	2.50238	1.3233	0.013586		Rv3188	0.390712	-1.35582	0.0130102
Rv2828A	2.50047	1.3222	0.0259964		Rv1015c	0.391014	-1.35471	0.00461839
Rv3275c	2.49913	1.32143	0.0170174		Rv3640c	0.39129	-1.35369	0.00486006
Rv0076c	2.49672	1.32003	0.00873879		Rv2174	0.39148	-1.35299	0.00751073
Rv3777	2.49595	1.31959	0.0149314		Rv2827c	0.39245	-1.34942	0.0037516
Rv1943c	2.49424	1.3186	0.0185814		Rv1153c	0.392603	-1.34886	0.00875364
Rv0949	2.4915	1.31702	0.006442		Rv2873	0.392996	-1.34741	0.0165615
Rv3434c	2.48301	1.31209	0.00510608		Rv3310	0.393654	-1.345	0.00532849
Rv3149	2.48203	1.31152	0.0180531		Rv0445c	0.393824	-1.34438	0.00345755
Rv2934	2.48193	1.31146	0.00794301		Rv3500c	0.394275	-1.34272	0.00313096
Rv3277	2.48166	1.3113	0.0112089		Rv0301	0.394339	-1.34249	0.00299361
Rv1987	2.47685	1.30851	0.00645426		Rv1909c	0.39447	-1.34201	0.00453388
Rv0634A	2.47455	1.30717	0.00727124		Rv3888c	0.394495	-1.34192	0.00665679
Rv2499c	2.47088	1.30503	0.0365781		Rv1449c	0.394692	-1.3412	0.0145031
Rv3767c	2.47037	1.30473	0.00603336		Rv2924c	0.394782	-1.34087	0.0290418
Rv3525c	2.46564	1.30196	0.00798635		Rv2427Ac	0.394853	-1.34061	0.135615
Rv0919	2.46521	1.30171	0.0230144		Rv3830c	0.395293	-1.33901	0.00295974
Rv3152	2.46053	1.29897	0.00562132		Rv2304c	0.395392	-1.33865	0.00530289
Rv0779c	2.45992	1.29861	0.00876219		Rv2312	0.396048	-1.33625	0.00543723
Rv1307	2.458	1.29748	0.00652009		Rv1031	0.396222	-1.33562	0.00526537
Rv3341	2.45655	1.29663	0.00931612		Rv1146	0.396472	-1.33471	0.00759
Rv1772	2.45119	1.29348	0.00766081		Rv2671	0.396639	-1.3341	0.0193629
Rv0336	2.45085	1.29328	0.0144384		Rv3705c	0.396962	-1.33293	0.0164732
Rv2837c	2.44743	1.29127	0.00624456		Rv3560c	0.397178	-1.33214	0.0541537
Rv0172	2.4448	1.28972	0.010832		Rv3745c	0.397401	-1.33133	0.0039351
Rv0016c	2.44456	1.28957	0.00809705		Rv1656	0.397621	-1.33053	0.00583454
Rv0309	2.44317	1.28875	0.00752718		Rv3092c	0.398762	-1.3264	0.00904666
Rv0912	2.43904	1.28631	0.0072908		Rv0992c	0.398943	-1.32574	0.00499148
Rv3702c	2.42287	1.27672	0.0434679		Rv3289c	0.399026	-1.32544	0.00411371
Rv1537	2.4227	1.27661	0.00830938		Rv3048c	0.39918	-1.32489	0.00601918
Rv1133c	2.42117	1.27571	0.010459		Rv2773c	0.399202	-1.32481	0.00601309
Rv0011c	2.42021	1.27513	0.00969924		Rv2676c	0.399483	-1.32379	0.0118052
Rv0865	2.41869	1.27422	0.00777495		Rv3420c	0.3995	-1.32373	0.00415395
Rv1364c	2.41832	1.27401	0.014045		Rv2213	0.39961	-1.32333	0.0157475
Rv2995c	2.41653	1.27293	0.011072		Rv2897c	0.400558	-1.31992	0.00578982
Rv0585c	2.41375	1.27128	0.010718		Rv3564	0.401168	-1.31772	0.0528166
Rv3615c	2.4101	1.26909	0.0184419		Rv0573c	0.401219	-1.31754	0.00654637
Rv1255c	2.40968	1.26884	0.0107275		Rv0438c	0.401322	-1.31717	0.00765764
Rv0913c	2.40762	1.26761	0.00703171		Rv0090	0.401964	-1.31486	0.0139965
Rv2877c	2.40333	1.26504	0.0123845		Rv0004	0.401982	-1.3148	0.0112183
Rv1311	2.39955	1.26277	0.0376303		Rv2683	0.402382	-1.31336	0.00747448
Rv0013	2.3989	1.26237	0.0185883		Rv3038c	0.402849	-1.31169	0.0080247
Rv1308	2.39045	1.25728	0.00648296		Rv3536c	0.403082	-1.31086	0.00915908
Rv2117	2.38823	1.25594	0.00795595		Rv3622c	0.403954	-1.30774	0.0303604
Rv1000c	2.38229	1.25235	0.00947277		Rv1551	0.404166	-1.30698	0.00430707
Rv1435c	2.38026	1.25112	0.00908438		Rv1991c	0.405053	-1.30382	0.0236515
Rv0691c	2.37909	1.25041	0.00740479		Rv3290c	0.405563	-1.302	0.00656168
Rv0293c	2.37806	1.24979	0.0143796		Rv2152c	0.405647	-1.3017	0.00390902
Rv3328c	2.3752	1.24805	0.00971863		Rv3269	0.405814	-1.30111	0.0164209
Rv2593c	2.37214	1.24619	0.0153585		Rv1454c	0.405952	-1.30062	0.0130679
Rv2287	2.37161	1.24587	0.0121813		Rv3093c	0.405992	-1.30048	0.00585699
Rv1605	2.3687	1.24409	0.0123991		Rv0173	0.40731	-1.2958	0.00540051
Rv1753c	2.36498	1.24183	0.0148372		Rv1887	0.407514	-1.29508	0.00878512
Rv3168	2.36023	1.23892	0.0114517		Rv0254c	0.407688	-1.29446	0.00754472
Rv3558	2.35269	1.23431	0.0095762		Rv1835c	0.407824	-1.29398	0.0120058
Rv1712	2.35122	1.23341	0.0707718		Rv1145	0.408688	-1.29093	0.00599171
Rv1450c	2.34453	1.2293	0.0108857		Rv2045c	0.409044	-1.28967	0.00568729
Rv3473c	2.34438	1.22921	0.00826084		Rv3070	0.409336	-1.28864	0.0292688
Rv3250c	2.34438	1.2292	0.318381		Rv3445c	0.409985	-1.28636	0.160193
Rv3004	2.34192	1.22769	0.015021		Rv3403c	0.410807	-1.28347	0.00550746
Rv0924c	2.33817	1.22538	0.00810131		Rv3077	0.411141	-1.2823	0.00745813
Rv2796c	2.3362	1.22416	0.087602		Rv3144c	0.411474	-1.28113	0.00736568
Rv0410c	2.33491	1.22337	0.0229538		Rv3147	0.412252	-1.2784	0.0077158
Rv2937	2.32776	1.21894	0.0120368		Rv3164c	0.412513	-1.27749	0.00700081
Rv1948c	2.32597	1.21783	0.00826361		Rv1819c	0.412931	-1.27603	0.00695921
Rv3108	2.32531	1.21742	0.0106999		Rv0809	0.414373	-1.271	0.0436362
Rv1781c	2.32447	1.2169	0.0679767		Rv0180c	0.41563	-1.26663	0.0118536
Rv0035	2.32274	1.21583	0.0182301		Rv2696c	0.415933	-1.26558	0.00743234
Rv1200	2.32062	1.21451	0.0178325		Rv2223c	0.415997	-1.26536	0.00712419
Rv3208	2.31892	1.21345	0.0141208		Rv0621	0.416227	-1.26456	0.0343418
Rv3507	2.31592	1.21159	0.0111127		Rv3489	0.41649	-1.26365	0.247879
Rv1091	2.3138	1.21026	0.00957613		Rv2480c	0.417386	-1.26054	0.0719531
Rv0707	2.31303	1.20978	0.0102142		Rv2552c	0.417491	-1.26018	0.00574373
Rv1171	2.31257	1.2095	0.0133531		Rv3227	0.417649	-1.25964	0.0058305
Rv2810c	2.31038	1.20813	0.0134341		Rv2784c	0.418009	-1.25839	0.00650515
Rv3235	2.30954	1.20761	0.0188926		Rv1222	0.418151	-1.2579	0.00597353
Rv3689	2.30847	1.20694	0.0135262		Rv2493	0.418357	-1.25719	0.00879135
Rv0389	2.30533	1.20497	0.00984757		Rv0754	0.420169	-1.25096	0.0105328
Rv0404	2.30443	1.20441	0.0147175		Rv1831	0.420505	-1.24981	0.0115855
Rv1674c	2.30423	1.20429	0.0317408		Rv3735	0.420869	-1.24856	0.023822
Rv2722	2.30413	1.20422	0.0112912		Rv2617c	0.421481	-1.24646	0.00828622
Rv0162c	2.3032	1.20364	0.0115982		Rv1372	0.422083	-1.2444	0.00598038
Rv1057	2.30246	1.20317	0.0123094		Rv1880c	0.422303	-1.24365	0.00832268
Rv1659	2.29816	1.20048	0.0115304		Rv2703	0.422348	-1.2435	0.0101917
Rv1601	2.29313	1.19732	0.0115607		Rv3016	0.422368	-1.24343	0.010764
Rv3090	2.2929	1.19717	0.0104808		Rv1689	0.422498	-1.24298	0.00708956
Rv2824c	2.29117	1.19608	0.00998487		Rv1545	0.423	-1.24127	0.127805
Rv1178	2.28937	1.19495	0.00998602		Rv1591	0.423051	-1.2411	0.0102189
Rv3808c	2.28887	1.19463	0.0138536		Rv2766c	0.423854	-1.23836	0.00720077
Rv2939	2.28851	1.19441	0.0466234		Rv3006	0.424726	-1.2354	0.0101654
Rv1275	2.28803	1.19411	0.0162434		Rv1833c	0.425274	-1.23353	0.0208711
Rv1745c	2.28618	1.19294	0.016987		Rv2854	0.426659	-1.22884	0.00968819
Rv2974c	2.28432	1.19176	0.0231993		Rv2414c	0.427302	-1.22667	0.00827207
Rv1290c	2.28207	1.19034	0.0155482		Rv2311	0.42816	-1.22378	0.00881893
Rv3766	2.28182	1.19019	0.017862		Rv3134c	0.428321	-1.22324	0.00753164
Rv3103c	2.28099	1.18966	0.0163666		Rv2748c	0.428397	-1.22298	0.0278871
Rv3111	2.27886	1.18831	0.165155		Rv1493	0.428832	-1.22152	0.00848227
Rv0581	2.27871	1.18822	0.0992419		Rv2234	0.42906	-1.22075	0.015221
Rv1638	2.27854	1.18811	0.0189375		Rv3812	0.42923	-1.22018	0.0158644
Rv0095c	2.2772	1.18726	0.0562426		Rv3770c	0.430006	-1.21757	0.0102585
Rv2434c	2.27411	1.18531	0.0116455		Rv1077	0.430332	-1.21648	0.0123156
Rv0043c	2.27329	1.18478	0.0121227		Rv0546c	0.430404	-1.21624	0.00739269
Rv2984	2.27194	1.18392	0.0101411		Rv2517c	0.430558	-1.21572	0.116601
Rv2656c	2.27166	1.18375	0.0252839		Rv1482c	0.430788	-1.21495	0.0108921
Rv1732c	2.27148	1.18363	0.0137789		Rv3503c	0.431151	-1.21373	0.0894171
Rv0943c	2.2693	1.18225	0.0114468		Rv2020c	0.431619	-1.21217	0.0110037
Rv1565c	2.26879	1.18193	0.0199798		Rv0835	0.432105	-1.21055	0.00994749
Rv2850c	2.26798	1.18141	0.0135329		Rv0991c	0.432849	-1.20806	0.0243169
Rv0050	2.26617	1.18026	0.0125739		Rv1965	0.433164	-1.20702	0.0257681
Rv0720	2.26549	1.17982	0.0941799		Rv3086	0.433519	-1.20583	0.0182352
Rv3327	2.26318	1.17835	0.0180954		Rv2131c	0.436163	-1.19706	0.00761199
Rv2539c	2.26299	1.17823	0.0254924		Rv0525	0.436408	-1.19625	0.080616
Rv3755c	2.25999	1.17631	0.0154161		Rv1086	0.437524	-1.19257	0.010639
Rv1007c	2.25576	1.17361	0.0172298		Rv3113	0.438235	-1.19022	0.054358
Rv0478	2.24855	1.169	0.0249617		Rv2566	0.438441	-1.18955	0.0218619
Rv0961	2.24432	1.16628	0.0113953		Rv3504	0.43846	-1.18948	0.00945096
Rv2909c	2.24275	1.16527	0.0342449		Rv0826	0.4387	-1.18869	0.0113213
Rv2857c	2.2426	1.16517	0.0504099		Rv0963c	0.438704	-1.18868	0.00841119
Rv0936	2.24112	1.16422	0.0183923		Rv3415c	0.439061	-1.18751	0.0138417
Rv0117	2.23549	1.16059	0.014339		Rv3124	0.439149	-1.18722	0.00969922
Rv3399	2.23536	1.1605	0.0229908		Rv2695	0.439596	-1.18575	0.017868
Rv1532c	2.23056	1.1574	0.0153889		Rv1955	0.440446	-1.18296	0.0105923
Rv1510	2.22851	1.15608	0.0189618		Rv1217c	0.440559	-1.18259	0.00869952
Rv0037c	2.2279	1.15568	0.0170283		Rv0105c	0.440969	-1.18125	0.077539
Rv3612c	2.22621	1.15459	0.0161747		Rv1981c	0.440986	-1.18119	0.00968228
Rv1764	2.22323	1.15266	0.0148539		Rv0252	0.441092	-1.18085	0.0126672
Rv0014c	2.2212	1.15134	0.035177		Rv0266c	0.441525	-1.17943	0.0116412
Rv1935c	2.22081	1.15109	0.02305		Rv1866	0.441934	-1.1781	0.00867953
Rv1679	2.21939	1.15016	0.0235204		Rv2362c	0.442076	-1.17763	0.00894402
Rv3878	2.21935	1.15013	0.0523311		Rv0024	0.442211	-1.17719	0.0300694
Rv2968c	2.2158	1.14783	0.0117726		Rv3404c	0.443369	-1.17342	0.0172212
Rv3468c	2.21508	1.14736	0.0153573		Rv1881c	0.444074	-1.17113	0.017605
Rv0318c	2.21386	1.14656	0.0163244		Rv2105	0.444424	-1.16999	0.123346
Rv2395	2.21303	1.14602	0.0170626		Rv0778	0.445055	-1.16795	0.0177101
Rv0128	2.21223	1.1455	0.0183857		Rv2203	0.445749	-1.1657	0.186343
Rv3274c	2.21014	1.14414	0.0212723		Rv3020c	0.446139	-1.16444	0.14274
Rv3837c	2.20832	1.14295	0.0212457		Rv2206	0.446241	-1.16411	0.0147278
Rv2003c	2.20544	1.14107	0.0137805		Rv2802c	0.446523	-1.16319	0.00971649
Rv2495c	2.20403	1.14015	0.0175421		Rv2732c	0.447131	-1.16123	0.0143739
Rv3155	2.20168	1.1386	0.0607267		Rv2196	0.447365	-1.16047	0.0211593
Rv1691	2.20167	1.1386	0.101065		Rv2027c	0.447943	-1.15861	0.011387
Rv3773c	2.20159	1.13855	0.0195538		Rv2378c	0.448214	-1.15774	0.0130941
Rv3079c	2.20098	1.13815	0.0161765		Rv2132	0.448422	-1.15707	0.0157476
Rv2883c	2.19828	1.13638	0.014984		Rv2638	0.448615	-1.15645	0.0115206
Rv2507	2.19751	1.13587	0.0118585		Rv2447c	0.449185	-1.15462	0.0102866
Rv0434	2.19274	1.13274	0.0194254		Rv0114	0.449403	-1.15392	0.0411342
Rv3439c	2.19254	1.1326	0.0209859		Rv2005c	0.449425	-1.15385	0.0142622
Rv0246	2.19109	1.13165	0.0554933		Rv1655	0.449574	-1.15337	0.0120901
Rv0056	2.19079	1.13145	0.0196247		Rv0255c	0.449684	-1.15302	0.0164176
Rv3450c	2.18422	1.12712	0.0325304		Rv0670	0.450239	-1.15124	0.0157284
Rv2856	2.1839	1.12691	0.0159898		Rv3571	0.450704	-1.14975	0.0115441
Rv3120	2.18228	1.12583	0.0178528		Rv0099	0.451657	-1.1467	0.0119728
Rv2450c	2.1809	1.12493	0.01791		Rv3435c	0.452026	-1.14552	0.0118043
Rv1278	2.18067	1.12477	0.0171405		Rv0985c	0.452176	-1.14504	0.0592605
Rv0669c	2.18024	1.12449	0.0754708		Rv1402	0.452578	-1.14376	0.0191192
Rv1675c	2.17904	1.12369	0.0211463		Rv3202A	0.4532	-1.14178	0.0356472
Rv1700	2.17899	1.12366	0.0372285		Rv2488c	0.453376	-1.14122	0.0148181
Rv2952	2.17729	1.12253	0.0156622		Rv1953	0.453539	-1.1407	0.0207845
Rv1266c	2.17662	1.12209	0.0488974		Rv1761c	0.454414	-1.13792	0.0135827
Rv2464c	2.17597	1.12166	0.0250085		Rv2587c	0.454749	-1.13686	0.0195365
Rv2379c	2.17591	1.12162	0.0209032		Rv2960c	0.454913	-1.13634	0.0119461
Rv0356c	2.17495	1.12098	0.0245999		Rv2492	0.455184	-1.13548	0.0116331
Rv3395A	2.17285	1.11959	0.0242984		Rv2702	0.45528	-1.13517	0.0108975
Rv0830	2.17247	1.11933	0.0350703		Rv1663	0.455574	-1.13424	0.0131294
Rv0507	2.17184	1.11892	0.0203047		Rv2168c	0.45575	-1.13368	0.0793299
Rv3208A	2.16734	1.11593	0.0227288		Rv0580c	0.45648	-1.13138	0.0191902
Rv1425	2.16676	1.11554	0.0201249		Rv0589	0.456497	-1.13132	0.0265898
Rv3518c	2.16416	1.11381	0.0179172		Rv2089c	0.456976	-1.12981	0.0155605
Rv2983	2.16357	1.11341	0.0338413		Rv1975	0.457552	-1.12799	0.0145444
Rv1436	2.16238	1.11262	0.0175963		Rv0613c	0.457728	-1.12744	0.0154291
Rv1423	2.16096	1.11167	0.0173496		Rv1248c	0.458927	-1.12366	0.0312742
Rv1279	2.16054	1.11139	0.0224931		Rv1930c	0.459231	-1.12271	0.106377
Rv2456c	2.16018	1.11115	0.0167172		Rv0633c	0.459577	-1.12162	0.0127634
Rv3179	2.15947	1.11068	0.0230955		Rv2704	0.461078	-1.11692	0.0210535
Rv2175c	2.15904	1.11039	0.0226962		Rv3247c	0.462305	-1.11308	0.0219238
Rv3484	2.15827	1.10988	0.0330076		Rv3752c	0.462864	-1.11134	0.0958826
Rv3579c	2.15767	1.10947	0.0231888		Rv3523	0.463122	-1.11053	0.0320229
Rv1868	2.15758	1.10941	0.0699083		Rv1019	0.463616	-1.109	0.0218927
Rv0421c	2.15726	1.1092	0.014584		Rv2289	0.464476	-1.10632	0.0148617
Rv0394c	2.15439	1.10728	0.0169268		Rv2088	0.464874	-1.10509	0.0186462
Rv1447c	2.15231	1.10589	0.0255581		Rv3040c	0.465326	-1.10369	0.0243161
Rv3730c	2.15151	1.10535	0.0219166		Rv0609	0.466064	-1.1014	0.0596337
Rv3487c	2.15135	1.10524	0.0216108		Rv3197	0.466339	-1.10055	0.0251708
Rv0429c	2.15014	1.10443	0.0385545		Rv0126	0.466671	-1.09952	0.0211407
Rv2794c	2.14376	1.10014	0.0774276		Rv3138	0.466874	-1.0989	0.0421136
Rv3300c	2.14296	1.0996	0.0738234		Rv2307D	0.467473	-1.09705	0.0399376
Rv1236	2.1424	1.09923	0.0171677		Rv3325	0.467636	-1.09654	0.0906939
Rv2804c	2.14027	1.09779	0.0210934		Rv2392	0.467681	-1.0964	0.0226993
Rv2976c	2.14025	1.09778	0.03797		Rv3470c	0.467957	-1.09555	0.0161357
Rv0263c	2.13944	1.09723	0.0296169		Rv2645	0.468189	-1.09484	0.0312693
Rv3858c	2.13664	1.09534	0.0214899		Rv2825c	0.468627	-1.09349	0.0176351
Rv3246c	2.1366	1.09532	0.0220546		Rv2411c	0.468657	-1.09339	0.0163483
Rv2669	2.13389	1.09349	0.0182881		Rv1911c	0.46955	-1.09065	0.0166843
Rv1424c	2.13141	1.09181	0.0249961		Rv3519	0.470158	-1.08878	0.0594635
Rv0456c	2.13068	1.09131	0.0218337		Rv0258c	0.470435	-1.08793	0.0225038
Rv2929	2.12873	1.08999	0.0201871		Rv2548	0.470545	-1.08759	0.0377138
Rv3395c	2.12587	1.08805	0.0729461		Rv3311	0.470563	-1.08754	0.0291894
Rv0088	2.12547	1.08778	0.0182825		Rv0039c	0.471602	-1.08436	0.0251721
Rv2023A	2.12493	1.08741	0.119117		Rv1737c	0.472593	-1.08133	0.0201791
Rv0843	2.12384	1.08667	0.0280534		Rv2114	0.47273	-1.08091	0.0764454
Rv3847	2.12298	1.08609	0.0221704		Rv1332	0.472786	-1.08074	0.0212719
Rv2082	2.11848	1.08303	0.02658		Rv2737c	0.47284	-1.08057	0.0281379
Rv1566c	2.11814	1.0828	0.0239755		Rv3882c	0.473285	-1.07922	0.0238108
Rv0342	2.10992	1.07719	0.0246887		Rv2396	0.473884	-1.0774	0.0221681
Rv3125c	2.1089	1.07649	0.0484669		Rv1254	0.474442	-1.0757	0.0319187
Rv0856	2.1085	1.07622	0.0692407		Rv1780	0.475626	-1.0721	0.041112
Rv2537c	2.10752	1.07555	0.0347094		Rv0819	0.475669	-1.07197	0.0290632
Rv1888c	2.10424	1.0733	0.0776396		Rv0139	0.47577	-1.07166	0.0250391
Rv1842c	2.10172	1.07157	0.0247197		Rv1873	0.475787	-1.07161	0.0199979
Rv1158c	2.10032	1.07061	0.0252889		Rv1218c	0.476133	-1.07056	0.0221965
Rv1319c	2.09858	1.06941	0.0684618		Rv2309c	0.476401	-1.06975	0.0226075
Rv3361c	2.09632	1.06786	0.0227349		Rv3855	0.476484	-1.0695	0.0195706
Rv0803	2.09287	1.06548	0.0211205		Rv0744Ac	0.476671	-1.06894	0.0694656
Rv0945	2.09219	1.06501	0.0272973		Rv3024c	0.476886	-1.06828	0.0229275
Rv2746c	2.0911	1.06426	0.0353722		Rv2711	0.477492	-1.06645	0.032075
Rv1244	2.09005	1.06354	0.0318381		Rv3577	0.477841	-1.0654	0.026571
Rv1536	2.08821	1.06226	0.0271001		Rv2044c	0.477918	-1.06517	0.0318503
Rv0226c	2.08673	1.06124	0.0271839		Rv1191	0.478156	-1.06445	0.0306533
Rv2172c	2.08153	1.05764	0.0288037		Rv3312A	0.478788	-1.06254	0.0279297
Rv0911	2.07964	1.05634	0.0206588		Rv0067c	0.479379	-1.06076	0.0177395
Rv3708c	2.07956	1.05628	0.0261467		Rv2042c	0.480734	-1.05669	0.0214218
Rv2197c	2.07479	1.05296	0.0365657		Rv2405	0.480852	-1.05634	0.0264126
Rv1092c	2.07178	1.05087	0.0253997		Rv3197A	0.480978	-1.05596	0.0393977
Rv2276	2.06978	1.04948	0.0459949		Rv3632	0.481705	-1.05378	0.0226452
Rv2273	2.06868	1.04871	0.038221		Rv0871	0.481963	-1.05301	0.0275051
Rv2836c	2.06682	1.04741	0.0503456		Rv3203	0.482027	-1.05281	0.0219379
Rv2830c	2.06604	1.04687	0.131817		Rv3196A	0.482074	-1.05267	0.0247761
Rv0906	2.06523	1.0463	0.0454345		Rv2889c	0.483413	-1.04867	0.0208217
Rv3461c	2.06456	1.04584	0.0366872		Rv2346c	0.484293	-1.04605	0.0321156
Rv0602c	2.06341	1.04503	0.0558935		Rv2421c	0.484452	-1.04557	0.024676
Rv1468c	2.06329	1.04495	0.0275162		Rv0215c	0.485645	-1.04203	0.0215509
Rv0290	2.06276	1.04458	0.0259474		Rv1845c	0.486022	-1.04091	0.028044
Rv3334	2.06179	1.0439	0.0254397		Rv1982c	0.486807	-1.03858	0.0665231
Rv3491	2.0611	1.04341	0.0286466		Rv3288c	0.486833	-1.0385	0.0280185
Rv2292c	2.06091	1.04328	0.0310117		Rv1910c	0.48689	-1.03833	0.0249131
Rv0450c	2.05853	1.04161	0.0360691		Rv2706c	0.486921	-1.03824	0.301445
Rv1710	2.05735	1.04079	0.0356397		Rv0207c	0.487674	-1.03601	0.0612241
Rv2072c	2.05555	1.03953	0.0271514		Rv3835	0.488068	-1.03485	0.0322163
Rv3823c	2.05358	1.03814	0.0552646		Rv2377c	0.488809	-1.03266	0.0776907
Rv3889c	2.05315	1.03784	0.0375527		Rv3045	0.48881	-1.03265	0.0330484
Rv1399c	2.05158	1.03674	0.0264139		Rv0538	0.489035	-1.03199	0.105764
Rv1022	2.05119	1.03646	0.023674		Rv0439c	0.489081	-1.03186	0.0248039
Rv2890c	2.04877	1.03476	0.0306027		Rv1600	0.48939	-1.03094	0.0294655
Rv0716	2.04557	1.0325	0.0563142		Rv3569c	0.490617	-1.02733	0.038516
Rv1884c	2.04443	1.0317	0.0316726		Rv2187	0.490705	-1.02707	0.0459644
Rv0086	2.04313	1.03078	0.0441948		Rv3753c	0.491225	-1.02554	0.0990204
Rv3741c	2.04188	1.0299	0.0272765		Rv1723	0.491516	-1.02469	0.0337166
Rv0799c	2.04121	1.02943	0.0242456		Rv2361c	0.491751	-1.024	0.0241473
Rv2129c	2.03915	1.02797	0.0718401		Rv3365c	0.492179	-1.02275	0.039496
Rv0092	2.03576	1.02557	0.0391051		Rv1908c	0.492338	-1.02228	0.0232611
Rv2680	2.0338	1.02418	0.0647309		Rv3186	0.493523	-1.01881	0.149988
Rv1686c	2.03215	1.02301	0.0441142		Rv1250	0.493708	-1.01827	0.0498712
Rv1878	2.03131	1.02241	0.0358816		Rv1470	0.494104	-1.01711	0.0308378
Rv3122	2.02948	1.02111	0.0388007		Rv1331	0.494707	-1.01535	0.0765519
Rv0221	2.02562	1.01836	0.0319167		Rv3015c	0.495074	-1.01428	0.0303234
Rv3585	2.02382	1.01708	0.0274748		Rv1988	0.49559	-1.01278	0.0247301
Rv0402c	2.0233	1.01671	0.0417346		Rv1628c	0.495695	-1.01247	0.0471091
Rv1583c	2.02282	1.01637	0.0246064		Rv1852	0.495818	-1.01212	0.0267813
Rv2754c	2.02222	1.01594	0.0392789		Rv1285	0.498611	-1.00401	0.0260081
Rv2092c	2.02173	1.01559	0.0326175		Rv0834c	0.498612	-1.00401	0.0309638
Rv0279c	2.02116	1.01519	0.0282072		Rv0586	0.498769	-1.00355	0.0394653
Rv1501	2.0185	1.01329	0.0359032		Rv1069c	0.498788	-1.0035	0.0264116
Rv2438A	2.01757	1.01262	0.0386624		Rv2465c	0.499757	-1.0007	0.0300825
Rv3483c	2.01732	1.01244	0.0325059		Rv3719	0.500056	-0.999839	0.0446175
Rv0645c	2.01718	1.01234	0.0333425		Rv0137c	0.500525	-0.998486	0.03878
Rv0430	2.01476	1.01061	0.0846324		Rv1442	0.500629	-0.998185	0.0383213
Rv3104c	2.01353	1.00972	0.0321584		Rv1757c	0.501001	-0.997116	0.145283
Rv3157	2.01106	1.00796	0.0346049		Rv3775	0.50101	-0.997088	0.0365943
Rv1049	2.00949	1.00683	0.275201		Rv0880	0.501038	-0.997008	0.0998431
Rv2402	2.00947	1.00681	0.036805		Rv2018	0.501452	-0.995815	0.031062
Rv0036c	2.0094	1.00676	0.0339905		Rv1152	0.501479	-0.995739	0.0299099
Rv2069	2.00843	1.00607	0.0299587		Rv1815	0.50155	-0.995536	0.0320423
Rv0337c	2.00297	1.00214	0.0299368		Rv1111c	0.501702	-0.995097	0.0464698
Rv1776c	2.00148	1.00107	0.0382877		Rv3876	0.501893	-0.994549	0.0426961
Rv2799	2.00117	1.00084	0.025373		Rv1916	0.501958	-0.994361	0.037689
Rv2345	1.99427	0.995857	0.101427		Rv1230c	0.502106	-0.993935	0.0372821
Rv2940c	1.99224	0.994388	0.0878666		Rv3680	0.502263	-0.993485	0.043782
Rv0517	1.98659	0.990294	0.0427096		Rv0075	0.503169	-0.990885	0.0365655
Rv2828c	1.98559	0.989567	0.0319749		Rv2741	0.503377	-0.990289	0.0281959
Rv3476c	1.98194	0.986916	0.0420428		Rv0562	0.50347	-0.990023	0.0258734
Rv3106	1.98051	0.985874	0.0338536		Rv0766c	0.503915	-0.988748	0.0314709
Rv1778c	1.97977	0.985331	0.031178		Rv2053c	0.504273	-0.987722	0.0673436
Rv3398c	1.97892	0.984712	0.0343142		Rv1821	0.504889	-0.985961	0.0411739
Rv2588c	1.9784	0.984334	0.039898		Rv3032	0.505376	-0.984571	0.0406597
Rv1356c	1.97642	0.982891	0.0469612		Rv1640c	0.506203	-0.982212	0.190394
Rv1342c	1.97143	0.979246	0.04298		Rv0738	0.506578	-0.981145	0.146004
Rv2833c	1.96452	0.974174	0.0578458		Rv2041c	0.506837	-0.980407	0.0314003
Rv2618	1.96205	0.972361	0.0485397		Rv3635	0.506916	-0.980182	0.0455947
Rv1637c	1.96091	0.971523	0.0701179		Rv1669	0.506975	-0.980014	0.0394307
Rv2774c	1.95903	0.970139	0.0467035		Rv0308	0.50717	-0.97946	0.0266372
Rv0721	1.95899	0.970108	0.0359371		Rv3283	0.507424	-0.978736	0.03248
Rv1664	1.95533	0.967414	0.0355678		Rv0790c	0.507531	-0.978431	0.0319988
Rv0895	1.95472	0.966963	0.0340733		Rv0658c	0.507714	-0.977911	0.0314944
Rv1213	1.95406	0.966472	0.038683		Rv1754c	0.507994	-0.977117	0.0461144
Rv1163	1.95316	0.965813	0.0456449		Rv3650	0.508402	-0.975959	0.0685183
Rv1751	1.95175	0.964768	0.0371118		Rv3598c	0.508405	-0.975949	0.0364293
Rv2171	1.95047	0.963819	0.094311		Rv0185	0.508692	-0.975135	0.0526909
Rv1918c	1.9477	0.961773	0.0531346		Rv1226c	0.508692	-0.975134	0.0427542
Rv0019c	1.94744	0.961581	0.0458331		Rv3726	0.50904	-0.974149	0.0406159
Rv0697	1.94681	0.961115	0.0348737		Rv1430	0.509125	-0.973907	0.0884585
Rv0125	1.94647	0.960862	0.0401948		Rv1558	0.510487	-0.970055	0.0534962
Rv3589	1.94609	0.960581	0.0426724		Rv0560c	0.510596	-0.969746	0.0380606
Rv0223c	1.94486	0.959669	0.0553207		Rv3678A	0.511256	-0.967882	0.0346501
Rv1792	1.93041	0.948905	0.0504319		Rv3711c	0.511487	-0.967229	0.0619319
Rv0773c	1.92991	0.94853	0.0451567		Rv0334	0.511669	-0.966716	0.0553788
Rv0358	1.92727	0.946561	0.0674477		Rv1937	0.51187	-0.96615	0.0729194
Rv2724c	1.92708	0.946417	0.0421943		Rv2144c	0.512602	-0.964089	0.030667
Rv3091	1.92639	0.945898	0.0674789		Rv0673	0.512722	-0.963752	0.10428
Rv0186Ac	1.92412	0.944197	0.0523926		Rv0026	0.512773	-0.963609	0.0471525
Rv0420c	1.92322	0.943523	0.0564146		Rv1168c	0.512958	-0.963089	0.0335852
Rv1513	1.92252	0.942999	0.0365727		Rv2357c	0.51299	-0.962998	0.0361635
Rv0287	1.92238	0.942891	0.121421		Rv0724	0.513464	-0.961664	0.0469574
Rv2935	1.92139	0.942152	0.0562347		Rv3748	0.51401	-0.960132	0.0481589
Rv2388c	1.91647	0.938448	0.0485711		Rv3100c	0.514304	-0.959306	0.171005
Rv3820c	1.91307	0.935887	0.0822697		Rv3682	0.514375	-0.959106	0.0495831
Rv0116c	1.91133	0.934579	0.0489356		Rv0247c	0.514448	-0.958902	0.043964
Rv1381	1.91076	0.934148	0.079435		Rv2898c	0.514508	-0.958736	0.215385
Rv3456c	1.91046	0.933917	0.0448076		Rv1048c	0.514564	-0.958578	0.0412417
Rv1157c	1.90964	0.933299	0.15157		Rv0749A	0.514772	-0.957993	0.0454527
Rv3002c	1.90844	0.932397	0.0650631		Rv2639c	0.515637	-0.955572	0.0770158
Rv3776	1.90795	0.932027	0.0602142		Rv3053c	0.51564	-0.955564	0.0396187
Rv3324c	1.90761	0.931768	0.0389337		Rv2001	0.515974	-0.954629	0.0368234
Rv3003c	1.90542	0.930106	0.0527425		Rv1906c	0.516386	-0.953478	0.0742218
Rv2918c	1.90347	0.928634	0.0469827		Rv2665	0.517109	-0.951461	0.0629324
Rv3621c	1.90313	0.928377	0.0438711		Rv1977	0.517291	-0.950951	0.0395345
Rv0824c	1.9027	0.928045	0.0603469		Rv2484c	0.517684	-0.949855	0.035706
Rv2190Ac	1.90142	0.92708	0.100739		Rv1606	0.518371	-0.947944	0.276275
Rv0500B	1.90123	0.926933	0.0514573		Rv0415	0.518427	-0.947787	0.0891338
Rv3224B	1.90091	0.926688	0.0509689		Rv2135c	0.518478	-0.947647	0.0606684
Rv0375c	1.90066	0.926497	0.115121		Rv3165c	0.518796	-0.94676	0.0706059
Rv3200c	1.89816	0.9246	0.0497004		Rv1864c	0.51884	-0.946639	0.057613
Rv3260c	1.89682	0.923586	0.0521099		Rv1841c	0.519843	-0.943853	0.0365331
Rv2423	1.89655	0.923376	0.0444677		Rv3406	0.520429	-0.942228	0.036432
Rv1139c	1.89582	0.922824	0.0541431		Rv2176	0.521054	-0.940496	0.0515214
Rv3270	1.89564	0.922687	0.0874295		Rv1716	0.521553	-0.939113	0.061304
Rv3213c	1.89529	0.922422	0.0722544		Rv2084	0.521925	-0.938085	0.0350508
Rv2022c	1.89397	0.921414	0.0465713		Rv0482	0.521992	-0.9379	0.0561747
Rv3337	1.89168	0.919667	0.0484809		Rv2177c	0.522371	-0.936855	0.0385731
Rv2194	1.89166	0.919651	0.0467744		Rv1818c	0.522415	-0.936732	0.0351577
Rv0578c	1.89046	0.91874	0.059992		Rv3452	0.522517	-0.93645	0.0575123
Rv3169	1.89013	0.918488	0.051995		Rv2497c	0.523402	-0.934008	0.0373322
Rv0928	1.88864	0.917348	0.0470943		Rv2158c	0.523438	-0.933911	0.0463103
Rv0583c	1.88761	0.916563	0.058034		Rv3817	0.52397	-0.932443	0.0463311
Rv2570	1.88602	0.915346	0.0489658		Rv0588	0.524125	-0.932017	0.0394204
Rv0659c	1.88448	0.91417	0.0546513		Rv3010c	0.524731	-0.930349	0.0404619
Rv2059	1.88438	0.914087	0.105838		Rv1164	0.524885	-0.929926	0.0661868
Rv0524	1.88235	0.912538	0.0543507		Rv3896c	0.525504	-0.928227	0.0630775
Rv1197	1.88149	0.911874	0.0795243		Rv1032c	0.526054	-0.926718	0.0622012
Rv0938	1.88086	0.911389	0.0471295		Rv3502c	0.52697	-0.924207	0.055932
Rv3317	1.88012	0.910823	0.0441888		Rv2604c	0.527196	-0.923589	0.0477361
Rv3693	1.87994	0.91069	0.103528		Rv0493c	0.527332	-0.923218	0.0425668
Rv1023	1.87881	0.909821	0.0623243		Rv1393c	0.52786	-0.921773	0.0564064
Rv3670	1.87782	0.909056	0.0610983		Rv2459	0.528098	-0.921122	0.127608
Rv0362	1.87719	0.908578	0.094265		Rv2738c	0.528153	-0.920973	0.11378
Rv3818	1.87698	0.908415	0.0529544		Rv0979A	0.528359	-0.92041	0.145264
Rv3832c	1.87525	0.90708	0.0560074		Rv2767c	0.528572	-0.919827	0.0907852
Rv1384	1.87399	0.906111	0.0550409		Rv3557c	0.528945	-0.918811	0.0423628
Rv1323	1.87034	0.903299	0.0707442		Rv0170	0.529243	-0.917998	0.0555852
Rv1453	1.86956	0.902702	0.0747635		Rv1783	0.529402	-0.917564	0.0658718
Rv1962c	1.86842	0.901822	0.0448425		Rv0143c	0.529678	-0.916811	0.0545503
Rv1610	1.86761	0.901193	0.207412		Rv0349	0.529792	-0.916502	0.0493412
Rv3440c	1.86656	0.900381	0.204185		Rv1287	0.530046	-0.915811	0.0876614
Rv1270c	1.86577	0.899769	0.0578888		Rv2597	0.530064	-0.915761	0.0600593
Rv1680	1.8601	0.895378	0.0547739		Rv1743	0.530967	-0.913305	0.0542996
Rv3901c	1.85963	0.895019	0.0546249		Rv2074	0.531124	-0.912879	0.0534865
Rv0317c	1.85653	0.892607	0.0634938		Rv1654	0.531977	-0.910565	0.146186
Rv0407	1.85635	0.892472	0.0557108		Rv3453	0.532439	-0.909313	0.0841187
Rv2541	1.85591	0.892124	0.0809469		Rv2410c	0.532756	-0.908452	0.0607005
Rv3485c	1.85148	0.888679	0.0767704		Rv2864c	0.532927	-0.907989	0.0505223
Rv1771	1.85026	0.887725	0.055872		Rv1407	0.533379	-0.906767	0.0498973
Rv3666B	1.84731	0.885425	0.0532132		Rv3161c	0.534416	-0.903964	0.0417498
Rv3443c	1.84561	0.884098	0.104407		Rv1347c	0.534717	-0.903151	0.0598957
Rv3921c	1.84472	0.883403	0.0781097		Rv3742c	0.535844	-0.900114	0.0576898
Rv3701c	1.84462	0.88332	0.110239		Rv2582	0.536023	-0.899634	0.0630765
Rv2855	1.84274	0.881853	0.103453		Rv1276c	0.536038	-0.899593	0.0647781
Rv1768	1.84217	0.881408	0.0872703		Rv0046c	0.536464	-0.898446	0.321464
Rv3902c	1.84205	0.881315	0.0931662		Rv3078	0.537266	-0.896292	0.0502181
Rv2140c	1.83745	0.877703	0.0677207		Rv3220c	0.537801	-0.894856	0.132883
Rv3145	1.83708	0.877411	0.0633534		Rv3780	0.537864	-0.894687	0.0539413
Rv1596	1.83512	0.875876	0.0637073		Rv1523	0.538071	-0.894131	0.0914082
Rv3371	1.83442	0.875323	0.0798807		Rv2263	0.538609	-0.892691	0.0488845
Rv2248	1.83194	0.873369	0.0678451		Rv0096	0.538694	-0.892463	0.086088
Rv1769	1.83092	0.872572	0.116514		Rv0269c	0.539232	-0.891022	0.0724294
Rv3074	1.83048	0.872222	0.0874808		Rv2643A	0.539621	-0.889982	0.0592455
Rv0195	1.82987	0.871742	0.0548242		Rv3457c	0.540472	-0.887708	0.0574156
Rv0212c	1.82606	0.868731	0.109278		Rv3160c	0.540624	-0.887302	0.0536913
Rv3628	1.82594	0.868641	0.069029		Rv3410c	0.540763	-0.886931	0.0588533
Rv0598c	1.82459	0.867573	0.12948		Rv2111c	0.541337	-0.8854	0.0834526
Rv1649	1.82387	0.867004	0.0776884		Rv0198c	0.541768	-0.884252	0.0693247
Rv2154c	1.82068	0.86448	0.063779		Rv3877	0.542033	-0.883547	0.0750334
Rv1325c	1.81936	0.863429	0.0587225		Rv0652	0.54239	-0.882598	0.0564741
Rv2956	1.81807	0.862411	0.0669263		Rv3001c	0.543526	-0.879579	0.0875347
Rv1477	1.81383	0.859039	0.0711058		Rv0303	0.543648	-0.879256	0.0623181
Rv3064c	1.81214	0.857695	0.06889		Rv0792c	0.543835	-0.878759	0.0713418
Rv2887	1.81131	0.857031	0.075734		Rv2486	0.543984	-0.878363	0.0727748
Rv1883c	1.80986	0.855878	0.0902196		Rv1340	0.544423	-0.877201	0.0609564
Rv0103c	1.80747	0.85397	0.0893723		Rv3184	0.544781	-0.876252	0.234332
Rv2148c	1.80677	0.853415	0.0659584		Rv0563	0.545202	-0.875137	0.0463874
Rv2760c	1.80648	0.853181	0.224207		Rv2246	0.545329	-0.874802	0.0664828
Rv1901	1.80431	0.851448	0.0792145		Rv0274	0.546392	-0.871991	0.0740503
Rv3813c	1.80406	0.851248	0.0875155		Rv3207c	0.546417	-0.871927	0.0945722
Rv3301c	1.80401	0.85121	0.296512		Rv1875	0.546694	-0.871194	0.0580552
Rv2307c	1.80063	0.848505	0.0648036		Rv0224c	0.547201	-0.869858	0.0727145
Rv1256c	1.80052	0.848413	0.0789958		Rv2207	0.547403	-0.869326	0.050987
Rv1103c	1.79921	0.847365	0.0603192		Rv2812	0.547701	-0.868541	0.227329
Rv2490c	1.79812	0.846488	0.0769572		Rv3073c	0.547841	-0.868171	0.203017
Rv0555	1.79646	0.845153	0.076516		Rv3386	0.548029	-0.867677	0.204327
Rv0576	1.79485	0.843867	0.0680457		Rv3890c	0.548246	-0.867106	0.260274
Rv2776c	1.79433	0.843444	0.0741873		Rv0456A	0.548332	-0.866879	0.108678
Rv2261c	1.79347	0.842757	0.0815783		Rv1223	0.548698	-0.865916	0.0643968
Rv1793	1.79338	0.842683	0.0679873		Rv2356c	0.549139	-0.864758	0.142644
Rv0553	1.79242	0.841911	0.0597009		Rv0232	0.549734	-0.863195	0.0703697
Rv2244	1.79108	0.840832	0.208013		Rv1957	0.550024	-0.862433	0.0626172
Rv1630	1.78611	0.836818	0.0740072		Rv0020c	0.550042	-0.862386	0.0875182
Rv2331	1.78447	0.835496	0.0803866		Rv3751	0.550441	-0.86134	0.0613055
Rv3686c	1.78239	0.833816	0.121033		Rv3166c	0.550716	-0.860618	0.113422
Rv3432c	1.78131	0.832937	0.0744444		Rv0596c	0.5509	-0.860137	0.238313
Rv0723	1.78091	0.832616	0.0819419		Rv3607c	0.551025	-0.859811	0.0667922
Rv1295	1.78077	0.832505	0.0732887		Rv2603c	0.551178	-0.859409	0.0798664
Rv0850	1.77841	0.830585	0.0726423		Rv3047c	0.551866	-0.85761	0.08642
Rv0520	1.77726	0.829658	0.101105		Rv1715	0.551969	-0.857341	0.0669559
Rv0933	1.77687	0.829342	0.0751661		Rv2599	0.552102	-0.856992	0.184413
Rv2236c	1.77487	0.827713	0.0992537		Rv0800	0.552964	-0.854742	0.0679296
Rv3662c	1.77472	0.82759	0.216398		Rv2134c	0.553134	-0.8543	0.062463
Rv1473A	1.77416	0.827135	0.0831476		Rv0878c	0.553297	-0.853874	0.11719
Rv0087	1.77356	0.826651	0.0660949		Rv2487c	0.553723	-0.852764	0.0607447
Rv2387	1.77248	0.825766	0.115111		Rv1494	0.554043	-0.851931	0.359719
Rv1008	1.77219	0.825533	0.077755		Rv0048c	0.554223	-0.851462	0.0980136
Rv3276c	1.77073	0.824342	0.0671688		Rv2789c	0.554303	-0.851252	0.0747518
Rv3431c	1.76914	0.823049	0.0822945		Rv3851	0.554342	-0.851151	0.21426
Rv3549c	1.76724	0.821494	0.0738215		Rv2699c	0.554951	-0.849568	0.0646649
Rv1177	1.76221	0.817387	0.080825		Rv1472	0.554976	-0.849501	0.0765235
Rv0485	1.76002	0.815594	0.0870287		Rv2556c	0.555169	-0.849002	0.0712903
Rv1671	1.7596	0.815246	0.0849813		Rv2225	0.55622	-0.846273	0.170292
Rv1322	1.7581	0.814015	0.147232		Rv1650	0.556547	-0.845423	0.0821402
Rv0411c	1.75528	0.811702	0.0834162		Rv2185c	0.556929	-0.844435	0.0846648
Rv0864	1.75297	0.809803	0.0866012		Rv3857Ac	0.556991	-0.844275	0.19097
Rv2352c	1.75073	0.807958	0.0932155		Rv1247c	0.557151	-0.843859	0.0788493
Rv1830	1.75069	0.807924	0.0980712		Rv1840c	0.557169	-0.843813	0.0685634
Rv2608	1.74961	0.807033	0.0999291		Rv3581c	0.557427	-0.843146	0.0857293
Rv1643	1.74933	0.806802	0.0882089		Rv0922	0.557922	-0.841865	0.0686851
Rv0204c	1.74696	0.804844	0.112954		Rv3915	0.55901	-0.839053	0.092539
Rv2442c	1.74573	0.803829	0.108194		Rv1419	0.559377	-0.838107	0.0692497
Rv3305c	1.74517	0.803368	0.0956848		Rv3551	0.559817	-0.836972	0.260754
Rv3109	1.74308	0.801636	0.191178		Rv1550	0.560703	-0.834692	0.0886234
Rv0729	1.74145	0.800286	0.0854831		Rv1849	0.5609	-0.834183	0.414201
Rv2271	1.74098	0.799897	0.0958194		Rv0469	0.561183	-0.833456	0.0784464
Rv3597c	1.74061	0.799592	0.0875272		Rv1216c	0.561848	-0.831748	0.0865086
Rv0470c	1.74023	0.799275	0.116193		Rv0997	0.561906	-0.831598	0.0828732
Rv1416	1.73974	0.798875	0.148791		Rv1498c	0.562009	-0.831334	0.0729487
Rv1063c	1.73969	0.798829	0.100894		Rv0021c	0.563035	-0.828705	0.11169
Rv1512	1.73944	0.79862	0.194504		Rv1060	0.56341	-0.827743	0.0766939
Rv2150c	1.73864	0.797956	0.0878791		Rv3019c	0.563766	-0.826831	0.189394
Rv0454	1.7363	0.796019	0.120107		Rv1834	0.563981	-0.826282	0.072066
Rv2066	1.7362	0.795935	0.0971181		Rv3171c	0.564135	-0.825886	0.0758227
Rv1318c	1.73503	0.794961	0.29364		Rv1457c	0.565076	-0.823483	0.149761
Rv2686c	1.73497	0.794909	0.0985615		Rv1357c	0.565137	-0.823328	0.0900173
Rv0802c	1.73294	0.793222	0.0973906		Rv2097c	0.565271	-0.822986	0.0797234
Rv3331	1.73256	0.792903	0.0811927		Rv1812c	0.565614	-0.822111	0.106414
Rv0541c	1.73175	0.79223	0.0913643		Rv3544c	0.565687	-0.821924	0.144993
Rv0055	1.73108	0.791676	0.203769		Rv1205	0.566372	-0.820177	0.080004
Rv0142	1.73067	0.791331	0.103552		Rv1553	0.566648	-0.819476	0.286773
Rv2967c	1.72985	0.790646	0.0851267		Rv1227c	0.56717	-0.818147	0.0911876
Rv3762c	1.72981	0.790612	0.0807972		Rv1775	0.567373	-0.817632	0.0692917
Rv3624c	1.72957	0.790415	0.101949		Rv2110c	0.568013	-0.816005	0.0744214
Rv2993c	1.72868	0.789673	0.0894164		Rv0964c	0.568206	-0.815513	0.118751
Rv1500	1.72817	0.789249	0.105056		Rv2846c	0.568438	-0.814924	0.0806872
Rv0357c	1.72672	0.788031	0.099531		Rv3547	0.568626	-0.814447	0.095077
Rv1211	1.72641	0.787772	0.100298		Rv1728c	0.569391	-0.812509	0.0788431
Rv3375	1.72608	0.7875	0.117292		Rv2043c	0.569433	-0.812403	0.0799246
Rv1645c	1.72178	0.783901	0.163828		Rv1851	0.569737	-0.811632	0.131031
Rv0662c	1.72178	0.7839	0.453799		Rv1993c	0.570095	-0.810725	0.122948
Rv1718	1.72071	0.783007	0.212338		Rv0904c	0.570656	-0.809307	0.103601
Rv1352	1.71989	0.782318	0.121812		Rv1010	0.570998	-0.808443	0.0741776
Rv2693c	1.71964	0.782104	0.109047		Rv0983	0.57108	-0.808235	0.0858587
Rv3248c	1.71576	0.77885	0.109901		Rv0765c	0.571351	-0.807551	0.237499
Rv0455c	1.71513	0.778317	0.105564		Rv3009c	0.571365	-0.807516	0.0945353
Rv2527	1.71099	0.774831	0.190923		Rv2063	0.57203	-0.805838	0.668856
Rv3859c	1.71095	0.774795	0.115735		Rv0127	0.572705	-0.804135	0.0801121
Rv0359	1.71092	0.774769	0.0981958		Rv1844c	0.57305	-0.803267	0.0798786
Rv3054c	1.71089	0.774747	0.103163		Rv1626	0.573224	-0.802828	0.0939377
Rv1090	1.71022	0.774184	0.163487		Rv1863c	0.576038	-0.795765	0.0898345
Rv1303	1.71014	0.774115	0.0901164		Rv1897c	0.578223	-0.790302	0.0861227
Rv1794	1.7101	0.774082	0.101757		Rv2871	0.578237	-0.790268	0.315021
Rv0012	1.70966	0.773713	0.0932716		Rv0500A	0.578456	-0.789722	0.180141
Rv0051	1.70935	0.77345	0.0942682		Rv2675c	0.578467	-0.789694	0.110456
Rv2397c	1.70882	0.773003	0.281879		Rv0811c	0.578591	-0.789384	0.0804461
Rv2678c	1.70674	0.771246	0.104637		Rv3562	0.578892	-0.788635	0.240898
Rv2579	1.7064	0.770958	0.0970352		Rv1847	0.579521	-0.787067	0.147124
Rv1744c	1.7061	0.770701	0.12669		Rv3308	0.579918	-0.786079	0.090153
Rv2381c	1.70504	0.769802	0.153955		Rv3493c	0.580076	-0.785686	0.0897572
Rv3408	1.70483	0.769624	0.0975284		Rv0672	0.580673	-0.784203	0.11755
Rv2813	1.70424	0.769126	0.100951		Rv1346	0.581487	-0.782181	0.0877777
Rv2819c	1.70363	0.768611	0.102715		Rv3916c	0.58424	-0.775368	0.125905
Rv1426c	1.70303	0.768107	0.107429		Rv3673c	0.584824	-0.773925	0.204044
Rv3306c	1.70105	0.766425	0.0930222		Rv3743c	0.584999	-0.773495	0.107509
Rv0820	1.70067	0.7661	0.211025		Rv0437c	0.585236	-0.77291	0.142184
Rv2048c	1.69973	0.765305	0.138597		Rv1915	0.58571	-0.771742	0.0982897
Rv2818c	1.69903	0.764711	0.198876		Rv1002c	0.585816	-0.77148	0.115443
Rv0432	1.69799	0.763832	0.112771		Rv3678c	0.586296	-0.770298	0.139212
Rv0631c	1.69629	0.762384	0.0921354		Rv1473	0.586458	-0.769901	0.0911195
Rv1861	1.69549	0.761702	0.154132		Rv2770c	0.586506	-0.769783	0.127859
Rv0668	1.69541	0.76163	0.131454		Rv2209	0.586554	-0.769665	0.220717
Rv2190c	1.69476	0.761083	0.109993		Rv1112	0.586838	-0.768966	0.132659
Rv0624	1.6946	0.760942	0.10224		Rv1824	0.588266	-0.76546	0.143012
Rv2342	1.69233	0.759011	0.102018		Rv0561c	0.588296	-0.765387	0.10554
Rv3765c	1.69226	0.758953	0.181112		Rv1760	0.588641	-0.764541	0.155141
Rv0743c	1.69226	0.758947	0.0956765		Rv1443c	0.588714	-0.764362	0.0988963
Rv0377	1.69171	0.75848	0.101793		Rv1054	0.589359	-0.762782	0.176064
Rv0032	1.68715	0.754588	0.10935		Rv0503c	0.589745	-0.761838	0.129067
Rv2068c	1.68679	0.754284	0.146906		Rv0956	0.589755	-0.761812	0.112705
Rv0135c	1.68581	0.753445	0.135079		Rv1070c	0.589968	-0.76129	0.100517
Rv3759c	1.68542	0.753107	0.112236		Rv2419c	0.590059	-0.761069	0.153128
Rv2058c	1.68242	0.750536	0.149936		Rv2284	0.590151	-0.760845	0.110929
Rv1665	1.67812	0.746847	0.102744		Rv0914c	0.591042	-0.758668	0.226808
Rv0171	1.67753	0.746335	0.131112		Rv2353c	0.591334	-0.757954	0.311014
Rv0038	1.67588	0.744922	0.123703		Rv1221	0.592186	-0.755879	0.105179
Rv0888	1.67532	0.74444	0.207968		Rv3863	0.592316	-0.755562	0.111927
Rv2274c	1.67346	0.742835	0.176526		Rv1408	0.592332	-0.755522	0.107017
Rv3230c	1.67213	0.741689	0.127998		Rv3240c	0.592396	-0.755365	0.107514
Rv1578c	1.67101	0.740719	0.156222		Rv3510c	0.592992	-0.753915	0.144909
Rv3280	1.67061	0.740376	0.101173		Rv1825	0.593269	-0.753242	0.0996498
Rv3848	1.67011	0.739943	0.117226		Rv2243	0.593501	-0.752677	0.107126
Rv1212c	1.66901	0.738994	0.296166		Rv2347c	0.594425	-0.750434	0.100127
Rv0145	1.66881	0.738819	0.129272		Rv3195	0.594666	-0.749849	0.1157
Rv1446c	1.66874	0.738758	0.132356		Rv3052c	0.594778	-0.749577	0.103387
Rv3018Bc	1.66867	0.738701	0.665259		Rv0858c	0.596147	-0.74626	0.123777
Rv2231c	1.66734	0.737547	0.195499		Rv0630c	0.596157	-0.746237	0.114528
Rv2862c	1.66537	0.73584	0.242683		Rv2919c	0.59731	-0.743448	0.153679
Rv3897c	1.66431	0.734928	0.116253		Rv0993	0.597551	-0.742867	0.100239
Rv3304	1.6623	0.733177	0.119701		Rv2470	0.597639	-0.742655	0.225954
Rv0461	1.66104	0.732085	0.128553		Rv1882c	0.597768	-0.742343	0.132414
Rv2250c	1.66085	0.731923	0.131038		Rv0431	0.597815	-0.742229	0.103784
Rv0237	1.66065	0.731746	0.131515		Rv1012	0.597978	-0.741836	0.174342
Rv1672c	1.66011	0.731282	0.139533		Rv1857	0.598612	-0.740307	0.111876
Rv3665c	1.65978	0.730989	0.209414		Rv0444c	0.60017	-0.736558	0.13466
Rv0523c	1.65937	0.730637	0.110273		Rv0676c	0.600224	-0.736426	0.135673
Rv1376	1.65884	0.730172	0.140247		Rv1951c	0.600871	-0.734873	0.398832
Rv2199c	1.65881	0.730151	0.124357		Rv0104	0.601019	-0.734517	0.145955
Rv1511	1.6578	0.729269	0.134608		Rv0029	0.601629	-0.733054	0.123343
Rv3870	1.65754	0.72904	0.138349		Rv2705c	0.601836	-0.732559	0.138579
Rv0106	1.65606	0.727757	0.111508		Rv2595	0.602044	-0.73206	0.211108
Rv2823c	1.65538	0.727164	0.109186		Rv1620c	0.602523	-0.730912	0.11859
Rv2583c	1.65196	0.724175	0.139999		Rv2869c	0.603707	-0.728079	0.117209
Rv2540c	1.65175	0.723992	0.135758		Rv0398c	0.60398	-0.727427	0.138811
Rv1546	1.65159	0.723853	0.138394		Rv1808	0.604286	-0.726698	0.119961
Rv1942c	1.65135	0.723642	0.115123		Rv0440	0.604676	-0.725765	0.129902
Rv0953c	1.64839	0.72106	0.217914		Rv1492	0.604761	-0.725562	0.117866
Rv3542c	1.64798	0.720697	0.113718		Rv2188c	0.604829	-0.725401	0.147672
Rv3107c	1.6472	0.720018	0.129467		Rv2970A	0.605707	-0.723308	0.115135
Rv0867c	1.64715	0.719975	0.139851		Rv1588c	0.605851	-0.722964	0.116396
Rv0877	1.6442	0.717382	0.135713		Rv0955	0.6063	-0.721897	0.130797
Rv1721c	1.64262	0.715999	0.18151		Rv2183c	0.607021	-0.720182	0.149984
Rv1986	1.64176	0.715244	0.127963		Rv0340	0.607355	-0.719389	0.151497
Rv1296	1.64062	0.714241	0.145188		Rv2913c	0.60752	-0.718997	0.115001
Rv2602	1.64015	0.713827	0.173925		Rv0311	0.608093	-0.717636	0.240763
Rv0217c	1.63963	0.713367	0.117711		Rv3880c	0.608522	-0.716619	0.185472
Rv0929	1.63766	0.711638	0.114927		Rv2772c	0.60869	-0.716219	0.198059
Rv0341	1.6369	0.710968	0.120603		Rv3101c	0.609404	-0.714529	0.15251
Rv1129c	1.63554	0.709767	0.137181		Rv1603	0.609442	-0.714438	0.117093
Rv0505c	1.63452	0.70887	0.159206		Rv1529	0.609888	-0.713383	0.123534
Rv1354c	1.63444	0.708793	0.154431		Rv0879c	0.609973	-0.713183	0.124908
Rv3815c	1.6322	0.706818	0.15048		Rv2621c	0.610517	-0.711896	0.183987
Rv3261	1.63127	0.705999	0.113794		Rv2079	0.610607	-0.711683	0.15804
Rv0952	1.62959	0.704507	0.12387		Rv0471c	0.611173	-0.710348	0.194173
Rv0616A	1.62957	0.70449	0.193582		Rv2344c	0.611827	-0.708803	0.125441
Rv0467	1.62954	0.704466	0.147627		Rv0565c	0.612479	-0.707268	0.142554
Rv3651	1.62891	0.703909	0.139642		Rv2182c	0.612484	-0.707256	0.136599
Rv2562	1.62867	0.703693	0.127056		Rv1358	0.612502	-0.707215	0.147227
Rv1538c	1.6241	0.699639	0.140362		Rv2525c	0.612683	-0.706786	0.139001
Rv2536	1.62261	0.698318	0.182773		Rv0739	0.613234	-0.70549	0.127658
Rv1516c	1.62117	0.697033	0.125764		Rv0677c	0.613244	-0.705467	0.136115
Rv0166	1.6202	0.69617	0.136221		Rv2156c	0.614153	-0.703331	0.121062
Rv1068c	1.61897	0.695077	0.438307		Rv3898c	0.61418	-0.703267	0.17632
Rv1020	1.61891	0.695019	0.152206		Rv1929c	0.615067	-0.701185	0.200785
Rv3513c	1.61888	0.694993	0.167092		Rv2684	0.615138	-0.701017	0.123488
Rv3846	1.61677	0.69311	0.134346		Rv1733c	0.615371	-0.700472	0.122586
Rv1170	1.61658	0.692945	0.159561		Rv2526	0.615528	-0.700105	0.349182
Rv2530A	1.61606	0.692477	0.450023		Rv1836c	0.615878	-0.699284	0.149102
Rv2399c	1.61577	0.69222	0.169679		Rv2000	0.616445	-0.697956	0.127011
Rv2133c	1.61498	0.691513	0.147531		Rv0277Ac	0.616569	-0.697667	0.12922
Rv1653	1.61473	0.691294	0.133372		Rv0068	0.616643	-0.697493	0.14792
Rv2977c	1.61352	0.690215	0.166057		Rv2727c	0.616679	-0.697407	0.131725
Rv0363c	1.61171	0.688588	0.137797		Rv2601A	0.616722	-0.697307	0.140246
Rv2426c	1.61133	0.688251	0.234118		Rv2646	0.616861	-0.696982	0.125797
Rv3593	1.61122	0.688157	0.144085		Rv0322	0.616896	-0.696901	0.133253
Rv1727	1.6106	0.687599	0.139755		Rv2709	0.617856	-0.694658	0.141631
Rv1879	1.61033	0.687357	0.200231		Rv0590	0.618045	-0.694216	0.172725
Rv3498c	1.60844	0.685665	0.13149		Rv3037c	0.618273	-0.693684	0.149834
Rv2809	1.60707	0.684433	0.43045		Rv2550c	0.618477	-0.693208	0.127893
Rv2756c	1.60494	0.682516	0.314905		Rv3666c	0.618666	-0.692768	0.160891
Rv0209	1.60381	0.681504	0.148429		Rv0616c	0.61898	-0.692035	0.196016
Rv0705	1.6036	0.681318	0.127452		Rv1644	0.619076	-0.691812	0.131076
Rv0488	1.60259	0.680402	0.153984		Rv0521	0.619195	-0.691535	0.207202
Rv3258c	1.60145	0.679381	0.137514		Rv3555c	0.61981	-0.690102	0.165316
Rv1514c	1.60112	0.679082	0.139697		Rv2163c	0.620053	-0.689536	0.178292
Rv3231c	1.60099	0.678967	0.146932		Rv1788	0.620749	-0.687917	0.146301
Rv0552	1.60038	0.678418	0.148213		Rv2231B	0.620843	-0.687699	0.479441
Rv3110	1.59991	0.67799	0.295403		Rv2612c	0.620896	-0.687577	0.166062
Rv0908	1.59528	0.673805	0.148847		Rv2376c	0.621007	-0.687318	0.149915
Rv2350c	1.59434	0.672956	0.136737		Rv2650c	0.621188	-0.686899	0.162063
Rv2230c	1.59082	0.669772	0.144901		Rv0868c	0.62193	-0.685176	0.169128
Rv2953	1.59063	0.669598	0.169181		Rv3721c	0.622055	-0.684885	0.209525
Rv2508c	1.59058	0.669552	0.212513		Rv0302	0.622269	-0.68439	0.149982
Rv3828c	1.58992	0.668957	0.245971		Rv2637	0.622491	-0.683875	0.149884
Rv0214	1.5899	0.668939	0.14802		Rv0064	0.623205	-0.68222	0.140923
Rv0661c	1.58619	0.665564	0.434748		Rv2739c	0.62364	-0.681215	0.159139
Rv0957	1.5857	0.665122	0.161453		Rv0634c	0.62413	-0.680082	0.18246
Rv0156	1.58538	0.664831	0.147273		Rv3770A	0.62499	-0.678096	0.187164
Rv2885c	1.58501	0.66449	0.135536		Rv0855	0.625048	-0.67796	0.146641
Rv1872c	1.5844	0.663935	0.192828		Rv1380	0.62538	-0.677195	0.229567
Rv0061c	1.58432	0.663862	0.167242		Rv2916c	0.625718	-0.676415	0.15102
Rv0365c	1.58404	0.663605	0.185067		Rv2961	0.626019	-0.675721	0.140324
Rv2264c	1.58391	0.663493	0.168118		Rv2325c	0.626283	-0.675113	0.128624
Rv1559	1.58253	0.662231	0.172184		Rv2343c	0.626592	-0.674402	0.166159
Rv0650	1.5825	0.662208	0.143444		Rv2670c	0.626592	-0.674401	0.154965
Rv3761c	1.58223	0.661962	0.166379		Rv1003	0.626942	-0.673595	0.15515
Rv1240	1.58215	0.661886	0.166015		Rv2266	0.627132	-0.673159	0.139882
Rv0161	1.58165	0.661426	0.140264		Rv0918	0.62749	-0.672335	0.156914
Rv3784	1.58125	0.661065	0.176577		Rv1995	0.62864	-0.669693	0.12974
Rv2972c	1.58062	0.660492	0.178882		Rv1982A	0.628974	-0.668927	0.306046
Rv2496c	1.58023	0.660132	0.148545		Rv1050	0.629062	-0.668726	0.218595
Rv3524	1.57992	0.659851	0.176323		Rv2892c	0.629385	-0.667985	0.162986
Rv1704c	1.57898	0.658989	0.153094		Rv0138	0.629995	-0.666588	0.168227
Rv1300	1.57872	0.65876	0.157675		Rv0441c	0.630546	-0.665327	0.215023
Rv0174	1.57829	0.658366	0.171363		Rv1033c	0.630958	-0.664384	0.148345
Rv1242	1.57827	0.65834	0.152206		Rv3758c	0.631206	-0.663817	0.143602
Rv1337	1.57799	0.658091	0.143184		Rv1263	0.631773	-0.662523	0.141713
Rv3251c	1.57641	0.656645	0.358863		Rv2228c	0.631868	-0.662305	0.171631
Rv2663	1.5754	0.655716	0.158683		Rv0606	0.631947	-0.662124	0.161268
Rv0201c	1.57422	0.654636	0.154278		Rv0473	0.632101	-0.661772	0.161492
Rv0008c	1.5717	0.652329	0.15306		Rv3541c	0.632781	-0.660221	0.623795
Rv1115	1.57156	0.652193	0.171004		Rv0229Ac	0.632964	-0.659805	0.44514
Rv0905	1.57009	0.650846	0.155348		Rv1418	0.633215	-0.659234	0.221314
Rv3657c	1.56842	0.649309	0.342311		Rv2544	0.633564	-0.658437	0.212169
Rv1441c	1.56744	0.648409	0.155705		Rv0767c	0.633736	-0.658047	0.160004
Rv3885c	1.56699	0.647998	0.187997		Rv3139	0.63411	-0.657194	0.149067
Rv3806c	1.56674	0.647763	0.152032		Rv3031	0.634439	-0.656447	0.144776
Rv2418c	1.56647	0.647517	0.390684		Rv1945	0.634789	-0.655651	0.16641
Rv1777	1.56498	0.64614	0.173848		Rv1762c	0.63523	-0.654649	0.184478
Rv3167c	1.56426	0.64548	0.224871		Rv0157	0.635264	-0.654572	0.196568
Rv3119	1.5637	0.644965	0.355646		Rv1725c	0.635468	-0.654108	0.166411
Rv3647c	1.56255	0.643903	0.195772		Rv0458	0.63547	-0.654103	0.155831
Rv2826c	1.5619	0.643304	0.213393		Rv1586c	0.635914	-0.653096	0.160611
Rv0392c	1.56186	0.643265	0.175532		Rv1345	0.636665	-0.651394	0.168871
Rv3920c	1.5597	0.641264	0.181856		Rv1564c	0.63841	-0.647445	0.164803
Rv0249c	1.55954	0.641121	0.160867		Rv3903c	0.638941	-0.646245	0.174523
Rv0167	1.55713	0.638892	0.178638		Rv2569c	0.63972	-0.644487	0.158468
Rv1521	1.55602	0.637859	0.189557		Rv2141c	0.64006	-0.643722	0.183853
Rv2237A	1.55571	0.637572	0.161741		Rv1208	0.640499	-0.642732	0.256508
Rv1298	1.55513	0.637034	0.177479		Rv0664	0.640693	-0.642295	0.209409
Rv0433	1.55371	0.635714	0.172982		Rv1231c	0.640706	-0.642265	0.17114
Rv3707c	1.55359	0.635607	0.162539		Rv1143	0.640972	-0.641667	0.176689
Rv0691A	1.55342	0.635451	0.182356		Rv2164c	0.640978	-0.641653	0.160624
Rv1125	1.55321	0.635251	0.191281		Rv2481c	0.641458	-0.640574	0.177528
Rv2950c	1.55269	0.634768	0.205492		Rv1124	0.641463	-0.640563	0.235442
Rv1363c	1.55138	0.633548	0.346819		Rv2322c	0.641703	-0.640022	0.334321
Rv0083	1.55097	0.633171	0.175003		Rv0144	0.641936	-0.639499	0.169692
Rv1014c	1.55057	0.632797	0.177789		Rv1963c	0.641957	-0.639452	0.178679
Rv3446c	1.54944	0.631743	0.311841		Rv3099c	0.642397	-0.638462	0.201355
Rv0448c	1.54844	0.630816	0.193742		Rv3198c	0.642406	-0.638443	0.168766
Rv2561	1.54729	0.62974	0.161791		Rv2614c	0.642654	-0.637887	0.165152
Rv2307B	1.54715	0.629614	0.179386		Rv0085	0.642688	-0.637809	0.184421
Rv1085c	1.54684	0.629323	0.184012		Rv1673c	0.642812	-0.637532	0.263383
Rv0418	1.54552	0.628089	0.179363		Rv2455c	0.643818	-0.635276	0.173382
Rv3862c	1.54498	0.627584	0.189721		Rv0939	0.643826	-0.635257	0.174727
Rv2998	1.54493	0.627544	0.187027		Rv3187	0.643952	-0.634975	0.16905
Rv1914c	1.54286	0.625607	0.169709		Rv0726c	0.644199	-0.634422	0.173205
Rv1249c	1.54276	0.625517	0.199885		Rv2479c	0.644363	-0.634055	0.170021
Rv2437	1.54229	0.625074	0.197304		Rv0053	0.644927	-0.632793	0.29489
Rv1871c	1.54212	0.624914	0.191858		Rv2340c	0.645149	-0.632297	0.195672
Rv1729c	1.54174	0.624561	0.189364		Rv1773c	0.645167	-0.632256	0.215684
Rv0058	1.54127	0.624122	0.168337		Rv0591	0.645236	-0.632101	0.207777
Rv0089	1.54093	0.623803	0.209392		Rv2740	0.645816	-0.630806	0.182426
Rv0372c	1.53937	0.62234	0.358169		Rv3465	0.646327	-0.629665	0.495006
Rv0978c	1.53694	0.620065	0.168278		Rv3436c	0.646714	-0.628801	0.164288
Rv0313	1.53662	0.619761	0.201864		Rv2549c	0.646717	-0.628793	0.15476
Rv0321	1.53603	0.619205	0.172524		Rv2922c	0.646812	-0.628581	0.168484
Rv3843c	1.53556	0.618768	0.264539		Rv1282c	0.646871	-0.62845	0.158438
Rv3754	1.53506	0.618292	0.227969		Rv2278	0.648505	-0.624809	0.373647
Rv1414	1.53471	0.61797	0.239855		Rv0828c	0.648814	-0.624124	0.188776
Rv0284	1.53455	0.617818	0.230215		Rv2371	0.648886	-0.623963	0.211551
Rv2441c	1.53368	0.617001	0.200539		Rv3918c	0.64929	-0.623065	0.160602
Rv3553	1.5329	0.616264	0.165381		Rv0759c	0.649376	-0.622874	0.188444
Rv2615c	1.53068	0.614168	0.180546		Rv2910c	0.64978	-0.621976	0.281571
Rv1902c	1.52922	0.612797	0.291735		Rv2923c	0.649832	-0.621862	0.400807
Rv0370c	1.52852	0.612138	0.204259		Rv3694c	0.650577	-0.620209	0.191388
Rv3196	1.52794	0.61159	0.206575		Rv0006	0.650636	-0.620078	0.24136
Rv0587	1.52629	0.610032	0.18228		Rv1201c	0.650904	-0.619483	0.203449
Rv2341	1.52581	0.609578	0.203866		Rv0748	0.65105	-0.619159	0.180442
Rv3319	1.52526	0.609051	0.188933		Rv3014c	0.651151	-0.618936	0.188366
Rv0874c	1.5222	0.606161	0.247367		Rv2219A	0.651648	-0.617835	0.277342
Rv1791	1.52149	0.605489	0.213018		Rv2690c	0.652119	-0.616792	0.191255
Rv0987	1.5208	0.604828	0.19215		Rv3466	0.652373	-0.616231	0.230629
Rv0376c	1.52031	0.604362	0.186864		Rv2087	0.652682	-0.615547	0.353637
Rv0112	1.51867	0.60281	0.256777		Rv2853	0.653611	-0.613495	0.207697
Rv2363	1.51787	0.602047	0.234137		Rv3118	0.653996	-0.612647	0.495961
Rv1635c	1.51716	0.601372	0.230234		Rv1368	0.654468	-0.611606	0.180191
Rv0018c	1.51706	0.601273	0.199857		Rv0768	0.654821	-0.610827	0.240449
Rv3639c	1.51642	0.600669	0.179451		Rv0476	0.656594	-0.606927	0.414988
Rv0823c	1.51588	0.60016	0.212909		Rv1262c	0.656685	-0.606726	0.257189
Rv1165	1.51449	0.598831	0.209171		Rv0592	0.657019	-0.605994	0.190171
Rv0548c	1.51327	0.597666	0.21304		Rv0977	0.657248	-0.605491	0.207384
Rv0211	1.51166	0.596133	0.205976		Rv3661	0.657445	-0.605058	0.203171
Rv2096c	1.51099	0.595492	0.215194		Rv1767	0.657468	-0.605007	0.410198
Rv3221A	1.50997	0.594518	0.291601		Rv1759c	0.657752	-0.604384	0.290963
Rv3616c	1.50973	0.594291	0.222413		Rv2279	0.657774	-0.604337	0.190784
Rv2765	1.50804	0.592674	0.195271		Rv2733c	0.657778	-0.604328	0.178783
Rv0545c	1.50703	0.591706	0.227751		Rv2607	0.657907	-0.604045	0.289502
Rv0425c	1.5064	0.5911	0.232444		Rv0108c	0.658122	-0.603574	0.277321
Rv0806c	1.50429	0.589085	0.341027		Rv0307c	0.658808	-0.60207	0.201219
Rv0205	1.50274	0.587593	0.260648		Rv2286c	0.659562	-0.60042	0.198854
Rv3738c	1.50213	0.587006	0.224444		Rv1792A	0.659744	-0.600022	0.467134
Rv2142c	1.5018	0.586694	0.197367		Rv1774	0.659949	-0.599574	0.209636
Rv1290A	1.50067	0.585605	0.224868		Rv3051c	0.660113	-0.599215	0.206109
					Rv1071c	0.660175	-0.599079	0.20711
					Rv2202c	0.660749	-0.597826	0.200102
					Rv0840c	0.661115	-0.597026	0.238515
					Rv1120c	0.661297	-0.59663	0.19506
					Rv0815c	0.662151	-0.594768	0.244765
					Rv2718c	0.662394	-0.594238	0.222467
					Rv3481c	0.663218	-0.592444	0.277025
					Rv2026c	0.663411	-0.592025	0.505683
					Rv0348	0.66381	-0.591157	0.220352
					Rv2394	0.663873	-0.591021	0.206911
					Rv1806	0.663983	-0.590782	0.522012
					Rv0360c	0.665278	-0.587971	0.197256
					Rv0078B	0.665375	-0.587761	0.222814
					Rv3913	0.665685	-0.587088	0.214832
					Rv0760c	0.66601	-0.586384	0.238887
					Rv0222	0.666306	-0.585744	0.204593

## Sheet: Sheet3
Up-regulation between D2 and D1					Down-regulation between D2 and D1
Gene ID	Fold change (D2/D1)	Log2 (D2/D1)	p value		Gene ID	Fold Change (D2/D1)	Log2 (D2/D1)	p value
Rv1434	8.83374	3.14302	7.12094e-09		Rv3656c	0.112923	-3.14658	0.0359179
Rv3718c	6.67558	2.73889	3.24299e-08		Rv3861	0.114423	-3.12755	2.79211e-09
Rv3412	5.24288	2.39036	2.31959e-06		Rv3860	0.131919	-2.92228	9.84304e-09
Rv2893	5.21981	2.384	5.56279e-06		Rv2545	0.220775	-2.17935	0.0292109
Rv1433	4.874	2.28511	1.23203e-05		Rv0603	0.249731	-2.00155	0.00600641
Rv3210c	4.64406	2.21539	5.23629e-05		Rv3904c	0.261571	-1.93473	0.181982
Rv2166c	4.4057	2.13937	8.68455e-06		Rv1875	0.281174	-1.83046	7.67434e-05
Rv2758c	4.04745	2.01701	0.129387		Rv1972	0.287011	-1.80082	0.00775892
Rv2747	3.93719	1.97717	6.83151e-05		Rv3358	0.29156	-1.77814	0.106455
Rv3369	3.67119	1.87625	3.94607e-05		Rv1052	0.308818	-1.69517	0.0353491
Rv2816c	3.51558	1.81376	0.000351171		Rv1989c	0.345296	-1.5341	0.00263946
Rv3075c	3.47969	1.79896	0.000184092		Rv2385	0.346713	-1.52818	0.000975347
Rv0675	3.4665	1.79348	0.000406037		Rv1545	0.351307	-1.50919	0.0530823
Rv0679c	3.44962	1.78644	0.00152769		Rv0657c	0.368014	-1.44217	0.263075
Rv2720	3.10289	1.63361	0.000976727		Rv3022A	0.368418	-1.44058	0.793199
Rv3842c	2.98802	1.57919	0.335548		Rv3857Ac	0.37865	-1.40106	0.0207793
Rv0128	2.96557	1.56831	0.00130922		Rv1849	0.381166	-1.39151	0.109093
Rv2635	2.95734	1.5643	0.000735768		Rv0374c	0.400604	-1.31975	0.0936897
Rv2591	2.85132	1.51163	0.0021595		Rv1991A	0.406418	-1.29896	0.142484
Rv3355c	2.83992	1.50585	0.00165511		Rv0827c	0.407235	-1.29607	0.00882111
Rv0178	2.81501	1.49314	0.00244734		Rv1606	0.410709	-1.28381	0.111749
Rv2927c	2.74491	1.45676	0.00289658		Rv0967	0.412599	-1.27719	0.0637461
Rv0866	2.68339	1.42406	0.00641678		Rv0634B	0.422993	-1.24129	0.14468
Rv0889c	2.67867	1.42152	0.00214272		Rv1506c	0.427016	-1.22764	0.074503
Rv2817c	2.62675	1.39328	0.00683269		Rv1930c	0.427667	-1.22544	0.0723587
Rv3461c	2.53013	1.33921	0.00797976		Rv1136	0.435488	-1.1993	0.0622924
Rv1034c	2.48829	1.31516	0.0193887		Rv1960c	0.448857	-1.15567	0.0504384
Rv0859	2.48816	1.31508	0.0062602		Rv0722	0.453614	-1.14046	0.156135
Rv0882	2.47699	1.30859	0.00678768		Rv3673c	0.454418	-1.13791	0.0589604
Rv0887c	2.43309	1.28279	0.00662699		Rv0030	0.463268	-1.11008	0.0524291
Rv2757c	2.42219	1.27631	0.851529		Rv0666	0.464019	-1.10774	0.24983
Rv2120c	2.40909	1.26849	0.00538515		Rv3243c	0.464701	-1.10562	0.0259845
Rv3664c	2.40567	1.26644	0.0792806		Rv0122	0.466521	-1.09998	0.0734473
Rv0550c	2.39558	1.26037	0.284852		Rv1259	0.46955	-1.09065	0.0932381
Rv3259	2.39494	1.25999	0.0149282		Rv2943	0.474223	-1.07636	0.0196295
Rv0337c	2.37972	1.25079	0.00656647		Rv3642c	0.485519	-1.0424	0.120412
Rv2151c	2.36786	1.24358	0.0122575		Rv1938	0.491875	-1.02364	0.114179
Rv3269	2.36016	1.23888	0.0526172		Rv2812	0.49211	-1.02295	0.15395
Rv2721c	2.34898	1.23204	0.0356614		Rv3655c	0.493909	-1.01768	0.174789
Rv2594c	2.30318	1.20362	0.0181414		Rv0560c	0.496149	-1.01115	0.0296922
Rv2863	2.30134	1.20248	0.00955948		Rv0229Ac	0.500086	-0.999751	0.200371
Rv3018Bc	2.28562	1.19259	0.522181		Rv2262c	0.503873	-0.988868	0.0314415
Rv1055	2.27015	1.18279	0.846738		Rv0986	0.504035	-0.988405	0.106712
Rv3363c	2.25295	1.17181	0.413223		Rv3221c	0.509071	-0.974062	0.0640468
Rv1560	2.25252	1.17154	0.320487		Rv0034	0.511401	-0.967472	0.193921
Rv1404	2.23376	1.15947	0.0752067		Rv0208c	0.513975	-0.960229	0.0352076
Rv1156	2.22161	1.15161	0.0127137		Rv3474	0.516962	-0.951871	0.239046
Rv2255A	2.1954	1.13449	0.0291899		Rv2811	0.517743	-0.949691	0.529196
Rv1740	2.17529	1.1212	0.0953847		Rv2865	0.518464	-0.947685	0.0674654
Rv1478	2.17213	1.11911	0.0552218		Rv0011c	0.519887	-0.943729	0.0508858
Rv2735c	2.15658	1.10874	0.018953		Rv0728c	0.521628	-0.938907	0.0524674
Rv0326	2.0967	1.06812	0.0272532		Rv2661c	0.522539	-0.936388	0.0475489
Rv0999	2.09559	1.06736	0.0259829		Rv1370c	0.526192	-0.926339	0.202081
Rv1335	2.09218	1.06501	0.0189231		Rv1971	0.533353	-0.906837	0.159286
Rv1976c	2.05302	1.03775	0.0248067		Rv1054	0.533951	-0.905221	0.10016
Rv0343	2.04955	1.03531	0.0373265		Rv1929c	0.534581	-0.903521	0.0927572
Rv1696	2.0362	1.02588	0.0234517		Rv3039c	0.534829	-0.90285	0.151415
Rv2165c	2.00806	1.0058	0.0786027		Rv2659c	0.535417	-0.901264	0.0527715
Rv1376	1.98993	0.992718	0.0439425		Rv2658c	0.537927	-0.894517	0.0484835
Rv1494	1.98361	0.988126	0.431821		Rv3862c	0.538077	-0.894117	0.0481022
Rv0653c	1.98172	0.986753	0.148456		Rv0790c	0.538329	-0.893441	0.0481016
Rv3768	1.97574	0.982396	0.101043		Rv3469c	0.539352	-0.890702	0.100477
Rv2975A	1.9714	0.979223	0.0360616		Rv2512A	0.539498	-0.890311	0.53555
Rv1987	1.97132	0.979161	0.0376496		Rv1417	0.540519	-0.887583	0.170988
Rv2032	1.97031	0.978424	0.0369266		Rv3395A	0.540989	-0.88633	0.0716235
Rv1477	1.96488	0.974441	0.0393907		Rv3000	0.543265	-0.880272	0.0758364
Rv0467	1.9637	0.973578	0.0432818		Rv1489	0.544645	-0.876611	0.132988
Rv3148	1.95439	0.966718	0.0492025		Rv2546	0.548071	-0.867566	0.131112
Rv0600c	1.93897	0.955291	0.0345551		Rv2113	0.550187	-0.862006	0.0778559
Rv1113	1.93365	0.951328	0.292415		Rv1555	0.551127	-0.859544	0.111479
Rv2192c	1.931	0.949346	0.0402876		Rv1686c	0.55297	-0.854726	0.0731075
Rv1278	1.92711	0.946439	0.0461769		Rv2547	0.55389	-0.85233	0.140052
Rv3228	1.92271	0.943138	0.13682		Rv1735c	0.554171	-0.851597	0.0878376
Rv3843c	1.91439	0.936888	0.092417		Rv3617	0.556094	-0.8466	0.0746276
Rv2014	1.90721	0.931467	0.0517214		Rv3530c	0.556123	-0.846525	0.273972
Rv0860	1.90011	0.926083	0.057128		Rv1734c	0.557823	-0.842121	0.22248
Rv0807	1.89669	0.923487	0.447153		Rv0082	0.559685	-0.837314	0.143468
Rv1637c	1.88675	0.915903	0.0829422		Rv2398c	0.562066	-0.831188	0.0714128
Rv1198	1.87128	0.904023	0.0617202		Rv0196	0.564588	-0.82473	0.158172
Rv1495	1.85016	0.88765	0.22049		Rv3915	0.565773	-0.821705	0.0960776
Rv2722	1.83489	0.875695	0.06351		Rv0781	0.565877	-0.82144	0.260559
Rv1073	1.83314	0.874315	0.086363		Rv1502	0.567708	-0.816778	0.0776797
Rv0372c	1.82737	0.869765	0.232271		Rv3769	0.57039	-0.80998	0.195226
Rv2154c	1.82634	0.868958	0.0589896		Rv0399c	0.57283	-0.803822	0.0960065
Rv1815	1.82529	0.868125	0.0662862		Rv2866	0.573401	-0.802383	0.0935186
Rv0970	1.8071	0.853679	0.0643232		Rv0968	0.57352	-0.802085	0.128547
Rv3387	1.80537	0.852292	0.0839257		Rv2212	0.574783	-0.798911	0.100309
Rv2148c	1.80505	0.852036	0.0649359		Rv2304c	0.575623	-0.796804	0.0997493
Rv2828A	1.80394	0.851152	0.154554		Rv2107	0.576126	-0.795543	0.094541
Rv2884	1.783	0.834311	0.0876178		Rv3814c	0.576749	-0.793985	0.124679
Rv3202c	1.78222	0.833677	0.0842617		Rv2436	0.57731	-0.792583	0.0786685
Rv2103c	1.77286	0.826081	0.0712749		Rv1343c	0.577892	-0.791127	0.0772526
Rv1773c	1.77246	0.825751	0.0946316		Rv0738	0.580539	-0.784535	0.256911
Rv2152c	1.76864	0.82264	0.0816634		Rv0751c	0.58152	-0.782099	0.108866
Rv2095c	1.76649	0.820887	0.150672		Rv0079	0.581854	-0.781272	0.0990093
Rv1106c	1.76208	0.817282	0.0876691		Rv2999	0.583029	-0.77836	0.0919143
Rv3149	1.76024	0.815772	0.125045		Rv2643A	0.583215	-0.777901	0.103532
Rv1379	1.75709	0.813189	0.0704832		Rv0963c	0.583672	-0.776771	0.0797137
Rv2057c	1.75132	0.808445	0.575806		Rv2099c	0.58487	-0.773811	0.35617
Rv3004	1.74997	0.807333	0.102999		Rv0660c	0.586112	-0.770752	0.201932
Rv1221	1.74657	0.804523	0.0926852		Rv1500	0.586656	-0.769413	0.102077
Rv0771	1.74636	0.804351	0.0869372		Rv1777	0.587196	-0.768087	0.110589
Rv3191c	1.74501	0.803236	0.135687		Rv1833c	0.58749	-0.767363	0.14628
Rv2975c	1.74386	0.802285	0.204109		Rv3384c	0.589004	-0.763651	0.108448
Rv2734	1.74338	0.801888	0.0921805		Rv2310	0.590418	-0.760191	0.180233
Rv3267	1.73918	0.798408	0.100271		Rv0347	0.591109	-0.758504	0.116862
Rv2862A	1.73845	0.797804	0.122843		Rv0898c	0.591189	-0.758308	0.252408
Rv0616A	1.72662	0.787948	0.141524		Rv1735Ac	0.592035	-0.756245	0.119916
Rv2111c	1.72487	0.786484	0.143018		Rv1892	0.592036	-0.756244	0.156389
Rv3258c	1.72213	0.784195	0.0832974		Rv2648	0.59233	-0.755526	0.343639
Rv2256c	1.72116	0.783383	0.0957583		Rv0477	0.592798	-0.754387	0.142937
Rv1883c	1.7182	0.780896	0.118864		Rv1888A	0.593469	-0.752756	0.0968527
Rv0680c	1.7077	0.772057	0.110009		Rv3334	0.594365	-0.75058	0.108527
Rv1764	1.70668	0.77119	0.096672		Rv3770c	0.594643	-0.749904	0.111549
Rv2706c	1.70527	0.769997	0.426436		Rv1889c	0.595708	-0.747324	0.0992367
Rv0500	1.70473	0.769541	0.0994437		Rv2353c	0.596236	-0.746044	0.319942
Rv2642	1.70212	0.767336	0.217037		Rv3711c	0.59797	-0.741854	0.147979
Rv0516c	1.70126	0.766607	0.101169		Rv0595c	0.59875	-0.739974	0.113942
Rv3462c	1.70017	0.765681	0.119096		Rv0328	0.601795	-0.732656	0.110388
Rv3554	1.69961	0.765205	0.106726		Rv2407	0.603021	-0.729719	0.113229
Rv3477	1.69927	0.764919	0.127135		Rv3812	0.603161	-0.729386	0.142545
Rv2746c	1.69324	0.759785	0.126798		Rv0390	0.604416	-0.726386	0.234228
Rv1277	1.6906	0.757535	0.129871		Rv2105	0.605157	-0.724618	0.393214
Rv2190Ac	1.68773	0.755082	0.185972		Rv2428	0.606152	-0.722249	0.124163
Rv3162c	1.68586	0.753486	0.111388		Rv1518	0.606679	-0.720994	0.117768
Rv3230c	1.6854	0.753094	0.119748		Rv0241c	0.607907	-0.718077	0.140467
Rv1103c	1.68302	0.75105	0.0918762		Rv0661c	0.608541	-0.716573	0.408917
Rv2729c	1.68173	0.749947	0.158048		Rv2620c	0.608761	-0.716051	0.181772
Rv3586	1.6722	0.741744	0.190528		Rv0395	0.609602	-0.714061	0.215391
Rv2368c	1.67024	0.740058	0.130027		Rv0838	0.60992	-0.713308	0.183541
Rv1398c	1.66432	0.734931	0.11449		Rv0077c	0.610169	-0.712719	0.113235
Rv0023	1.66325	0.734004	0.361371		Rv0047c	0.611311	-0.710022	0.136682
Rv1781c	1.66105	0.732099	0.264619		Rv1688	0.611683	-0.709143	0.348737
Rv3819	1.66024	0.731392	0.142218		Rv3137	0.612022	-0.708344	0.122513
Rv2985	1.65297	0.725064	0.247591		Rv2856B	0.615596	-0.699943	0.127014
Rv3161c	1.65111	0.723438	0.130258		Rv1554	0.617163	-0.696276	0.341219
Rv0631c	1.64997	0.722438	0.104194		Rv3678c	0.617974	-0.694383	0.182397
Rv1548c	1.64204	0.715486	0.164287		Rv0596c	0.618169	-0.693926	0.365996
Rv2164c	1.64137	0.714897	0.127089		Rv3857c	0.618343	-0.693522	0.246055
Rv3070	1.64048	0.714116	0.307807		Rv3047c	0.618493	-0.69317	0.164053
Rv0333	1.63989	0.713596	0.588801		Rv3660c	0.61852	-0.693107	0.140155
Rv2483c	1.6397	0.713431	0.12192		Rv2023c	0.619963	-0.689746	0.181312
Rv1631	1.63696	0.711021	0.135569		Rv1143	0.619975	-0.689718	0.14192
Rv1280c	1.6357	0.709908	0.130036		Rv3528c	0.621605	-0.68593	0.153902
Rv3298c	1.63392	0.708336	0.123464		Rv0891c	0.622276	-0.684373	0.126441
Rv3112	1.63334	0.707826	0.764488		Rv1670	0.623157	-0.682332	0.478843
Rv3312c	1.62995	0.704826	0.137584		Rv3917c	0.623464	-0.681621	0.124528
Rv3687c	1.62613	0.701441	0.13025		Rv3410c	0.624108	-0.680132	0.143918
Rv1540	1.62158	0.697397	0.142174		Rv0749	0.626284	-0.675111	0.163481
Rv0518	1.62146	0.697293	0.153691		Rv2762c	0.626402	-0.674838	0.605108
Rv2013	1.621	0.696887	0.124073		Rv0186	0.62672	-0.674108	0.431474
Rv3840	1.62022	0.696192	0.142943		Rv3012c	0.627049	-0.67335	0.273379
Rv0506	1.61907	0.695162	0.140599		Rv3445c	0.627408	-0.672525	0.604462
Rv1701	1.61758	0.693834	0.13304		Rv2878c	0.627594	-0.672097	0.15193
Rv3102c	1.61754	0.693805	0.217378		Rv0027	0.628291	-0.670494	0.154954
Rv1884c	1.61695	0.693272	0.14811		Rv2898c	0.630557	-0.665302	0.408477
Rv1765c	1.61549	0.691968	0.124706		Rv1351	0.630628	-0.665139	0.467891
Rv3587c	1.61463	0.691207	0.14738		Rv0273c	0.630631	-0.665132	0.169108
Rv1051c	1.61092	0.687888	0.124003		Rv2123	0.631509	-0.663124	0.185074
Rv1432	1.60943	0.686553	0.140865		Rv0024	0.631889	-0.662256	0.241031
Rv1654	1.60818	0.685431	0.434761		Rv1804c	0.632585	-0.660668	0.202765
Rv2075c	1.60062	0.67863	0.277127		Rv2624c	0.632758	-0.660274	0.386663
Rv2596	1.5979	0.676181	0.220802		Rv1135A	0.633559	-0.658449	0.363508
Rv1653	1.59707	0.675424	0.139233		Rv1230c	0.633886	-0.657706	0.16573
Rv3145	1.5949	0.673464	0.152032		Rv1312	0.634367	-0.656611	0.21439
Rv0691A	1.59334	0.672059	0.155485		Rv0699	0.634496	-0.656316	0.495287
Rv1476	1.59243	0.671233	0.139791		Rv3378c	0.634983	-0.65521	0.152389
Rv1950c	1.59238	0.671181	0.77551		Rv1319c	0.636013	-0.652871	0.262343
Rv1755c	1.59057	0.669545	0.14715		Rv2026c	0.63628	-0.652266	0.465954
Rv1130	1.59037	0.669365	0.151705		Rv2354	0.636354	-0.6521	0.409295
Rv2978c	1.58846	0.667627	0.156921		Rv3657c	0.636374	-0.652052	0.270182
Rv2886c	1.58401	0.663581	0.144677		Rv0401	0.637174	-0.650242	0.188253
Rv2257c	1.58245	0.662163	0.154593		Rv0916c	0.637593	-0.649292	0.375145
Rv3614c	1.57942	0.659393	0.157201		Rv0665	0.63764	-0.649185	0.666316
Rv2908c	1.57614	0.656392	0.211437		Rv2108	0.637963	-0.648456	0.182497
Rv2829c	1.57572	0.656013	0.176176		Rv0542c	0.637988	-0.648398	0.145743
Rv1552	1.57328	0.653775	0.153781		Rv3055	0.638358	-0.647562	0.253007
Rv1088	1.57197	0.652571	0.385052		Rv0629c	0.640007	-0.64384	0.167792
Rv2530c	1.56803	0.648952	0.148853		Rv1042c	0.640211	-0.643381	0.451743
Rv1435c	1.5632	0.644503	0.174913		Rv3855	0.640449	-0.642844	0.160563
Rv3597c	1.55863	0.640277	0.174682		Rv1620c	0.640546	-0.642625	0.171813
Rv0763c	1.55587	0.637717	0.489183		Rv1028A	0.641998	-0.639358	0.346888
Rv2153c	1.55471	0.636641	0.168663		Rv1974	0.64286	-0.637424	0.20235
Rv0520	1.55175	0.633897	0.208464		Rv3683	0.642862	-0.637418	0.189301
Rv3449	1.55047	0.632705	0.181431		Rv0311	0.642899	-0.637337	0.298881
Rv2253	1.55011	0.632367	0.18472		Rv1289	0.643255	-0.636538	0.177723
Rv0909	1.5482	0.630592	0.358147		Rv0287	0.64357	-0.635831	0.292741
Rv1468c	1.54404	0.626712	0.16536		Rv2381c	0.643743	-0.635442	0.20156
Rv1786	1.5376	0.620681	0.25017		Rv0334	0.643747	-0.635434	0.210121
Rv1076	1.53755	0.620634	0.196698		Rv0442c	0.644646	-0.63342	0.208651
Rv0375c	1.53654	0.619683	0.278407		Rv2651c	0.645584	-0.631323	0.407851
Rv2457c	1.53565	0.618852	0.20085		Rv1331	0.646714	-0.6288	0.270018
Rv3271c	1.53208	0.615496	0.343501		Rv2415c	0.647196	-0.627725	0.179806
Rv1546	1.53142	0.614869	0.208672		Rv1262c	0.647741	-0.626511	0.266567
Rv2430c	1.52957	0.613122	0.210019		Rv0726c	0.647861	-0.626243	0.173961
Rv3837c	1.52759	0.611254	0.207987		Rv1890c	0.648847	-0.624049	0.178201
Rv1876	1.52099	0.605011	0.237452		Rv0341	0.650603	-0.62015	0.192654
Rv2023A	1.52063	0.604674	0.39236		Rv2063	0.650604	-0.620149	0.830494
Rv2894c	1.52047	0.604522	0.194709		Rv2433c	0.651617	-0.617905	0.171409
Rv3639c	1.52021	0.604275	0.17943		Rv0812	0.652069	-0.616904	0.224624
Rv0788	1.51921	0.60332	0.21352		Rv1720c	0.652938	-0.614982	0.188121
Rv2960c	1.51871	0.602843	0.213785		Rv0929	0.654058	-0.61251	0.179496
Rv2121c	1.51786	0.602043	0.302158		Rv3852	0.655098	-0.610218	0.203028
Rv3570c	1.51571	0.59999	0.26315		Rv2378c	0.655433	-0.609479	0.19781
Rv2526	1.51164	0.596111	0.493692		Rv2579	0.656263	-0.607654	0.198082
Rv1037c	1.51143	0.595914	0.205364		Rv2660c	0.656717	-0.606656	0.252737
Rv1641	1.50928	0.593859	0.215961		Rv3625c	0.656963	-0.606115	0.27744
Rv1881c	1.50451	0.589292	0.341546		Rv2517c	0.658012	-0.603815	0.532694
Rv2760c	1.50338	0.588213	0.398214		Rv3364c	0.658693	-0.602322	0.288809
Rv2525c	1.50216	0.587043	0.215969		Rv1318c	0.658916	-0.601833	0.426311
Rv0245	1.501	0.585928	0.20357		Rv0149	0.659481	-0.600598	0.214313
					Rv0282	0.659907	-0.599665	0.193472
					Rv3419c	0.66076	-0.597802	0.165099
					Rv0302	0.661039	-0.597193	0.206714
					Rv2515c	0.661049	-0.597171	0.294579
					Rv0080	0.661551	-0.596076	0.2782
					Rv3118	0.661594	-0.595982	0.505292
					Rv2687c	0.661927	-0.595255	0.237254
					Rv2453c	0.662368	-0.594295	0.191973
					Rv1204c	0.66255	-0.593898	0.19622
					Rv3523	0.662576	-0.593843	0.271542
					Rv3659c	0.664026	-0.590688	0.370077
					Rv0276	0.66422	-0.590267	0.218563
					Rv2311	0.664723	-0.589175	0.200128
					Rv0540	0.664951	-0.588681	0.182677
					Rv1320c	0.665142	-0.588265	0.299982
					Rv2131c	0.665943	-0.586529	0.18697
					Rv3747	0.666324	-0.585704	0.204742
					Rv1217c	0.666328	-0.585695	0.191242
					Rv1779c	0.666458	-0.585414	0.201346
